# Supplementary material for: p62 sorts Lupus La and selected microRNAs into breast cancer-derived exosomes
Source: J Cell Biol. 2025 Dec 26;225(3):e202503087. doi: 10.1083/jcb.202503087 (PMC12755392; doi:10.1083/jcb.202503087)
Supplement: Table S1 — APEX2 proximity labeling data from Fig. 2. [file jcb_202503087_tables1.xlsx]

## Sheet: Sheet1
La-APEX2	reference	Gene Symbol	Unique	Total	Sum Intensity	Intensity%		APEX2	reference	Gene Symbol	Unique	Total	Sum Intensity	Intensity%		reference	Gene Symbol	Annotation	MWT(kDa)	Unique La-APEX2	Total La-APEX2	Unique APEX2	Total APEX2	Sum Intensity La-APEX2	Sum Intensity APEX2
	sp|Q15019|SEPT2_HUMAN	2019-09-02	2	2	48000	0.0144			sp|P61221|ABCE1_HUMAN	ABCE1	4	5	71000	0.0671		sp|P01023|A2MG_HUMAN	A2M	Alpha-2-macroglobulin OS=Homo sapiens GN=A2M PE=1 SV=3	163.19	1	1	0	0	19000	NF
	sp|Q9P0V9|SEP10_HUMAN	2019-09-10	2	2	22000	0.00664			sp|Q9UG63|ABCF2_HUMAN	ABCF2	2	2	41000	0.039		sp|Q2M2I8|AAK1_HUMAN	AAK1	AP2-associated protein kinase 1 OS=Homo sapiens GN=AAK1 PE=1 SV=3	103.82	1	1	0	0	20000	NF
	sp|P01023|A2MG_HUMAN	A2M	1	1	19000	0.00572			sp|Q9NUQ8|ABCF3_HUMAN	ABCF3	3	3	37000	0.0352		sp|Q9NRN7|ADPPT_HUMAN	AASDHPPT	L-aminoadipate-semialdehyde dehydrogenase-phosphopantetheinyl transferase OS=Homo sapiens GN=AASDHPPT PE=1 SV=2	35.75	1	1	0	0	24000	NF
	sp|Q2M2I8|AAK1_HUMAN	AAK1	1	1	20000	0.0061			sp|P42765|THIM_HUMAN	ACAA2	1	1	12000	0.0113		sp|Q8WWZ4|ABCAA_HUMAN	ABCA10	ATP-binding cassette sub-family A member 10 OS=Homo sapiens GN=ABCA10 PE=2 SV=3	175.68	1	1	0	0	28000	NF
	sp|Q9NRN7|ADPPT_HUMAN	AASDHPPT	1	1	24000	0.00708			sp|Q13085|ACACA_HUMAN	ACACA	33	36	1700000	1.61		sp|P61221|ABCE1_HUMAN	ABCE1	ATP-binding cassette sub-family E member 1 OS=Homo sapiens GN=ABCE1 PE=1 SV=1	67.27	6	6	4	5	440000	71000
	sp|Q8WWZ4|ABCAA_HUMAN	ABCA10	1	1	28000	0.00841			sp|O00763|ACACB_HUMAN	ACACB	3	3	42000	0.0397		sp|Q8NE71|ABCF1_HUMAN	ABCF1	ATP-binding cassette sub-family F member 1 OS=Homo sapiens GN=ABCF1 PE=1 SV=2	95.87	4	4	0	0	94000	NF
	sp|P61221|ABCE1_HUMAN	ABCE1	6	6	440000	0.13			sp|P49748|ACADV_HUMAN	ACADVL	2	2	10000	0.00986		sp|Q9UG63|ABCF2_HUMAN	ABCF2	ATP-binding cassette sub-family F member 2 OS=Homo sapiens GN=ABCF2 PE=1 SV=2	71.24	3	4	2	2	250000	41000
	sp|Q8NE71|ABCF1_HUMAN	ABCF1	4	4	94000	0.0281			sp|P24752|THIL_HUMAN	ACAT1	3	3	68000	0.0643		sp|Q9NUQ8|ABCF3_HUMAN	ABCF3	ATP-binding cassette sub-family F member 3 OS=Homo sapiens GN=ABCF3 PE=1 SV=2	79.7	5	5	3	3	190000	37000
	sp|Q9UG63|ABCF2_HUMAN	ABCF2	3	4	250000	0.0761			sp|P53396|ACLY_HUMAN	ACLY	2	2	24000	0.023		sp|Q96IU4|ABHEB_HUMAN	ABHD14B	Protein ABHD14B OS=Homo sapiens GN=ABHD14B PE=1 SV=1	22.33	2	2	0	0	88000	NF
	sp|Q9NUQ8|ABCF3_HUMAN	ABCF3	5	5	190000	0.0558			sp|P21399|ACOC_HUMAN	ACO1	3	4	350000	0.33		sp|P42765|THIM_HUMAN	ACAA2	3-ketoacyl-CoA thiolase, mitochondrial OS=Homo sapiens GN=ACAA2 PE=1 SV=2	41.9	0	0	1	1	NF	12000
	sp|Q96IU4|ABHEB_HUMAN	ABHD14B	2	2	88000	0.0264			sp|P62736|ACTA_HUMAN	ACTA2	7	24	1800000	1.69		sp|Q13085|ACACA_HUMAN	ACACA	Acetyl-CoA carboxylase 1 OS=Homo sapiens GN=ACACA PE=1 SV=2	265.38	9	9	33	36	310000	1700000
	sp|Q13085|ACACA_HUMAN	ACACA	9	9	310000	0.0942			sp|P63261|ACTG_HUMAN	ACTG1	4	6	770000	0.73		sp|O00763|ACACB_HUMAN	ACACB	Acetyl-CoA carboxylase 2 OS=Homo sapiens GN=ACACB PE=1 SV=3	276.37	0	0	3	3	NF	42000
	sp|P24752|THIL_HUMAN	ACAT1	1	1	40000	0.0121			sp|P12814|ACTN1_HUMAN	ACTN1	10	10	480000	0.46		sp|P49748|ACADV_HUMAN	ACADVL	Very long-chain specific acyl-CoA dehydrogenase, mitochondrial OS=Homo sapiens GN=ACADVL PE=1 SV=1	70.35	0	0	2	2	NF	10000
	sp|P53396|ACLY_HUMAN	ACLY	5	5	160000	0.0496			sp|P35609|ACTN2_HUMAN	ACTN2	4	5	240000	0.23		sp|P24752|THIL_HUMAN	ACAT1	Acetyl-CoA acetyltransferase, mitochondrial OS=Homo sapiens GN=ACAT1 PE=1 SV=1	45.17	1	1	3	3	40000	68000
	sp|P21399|ACOC_HUMAN	ACO1	2	2	130000	0.04			sp|Q08043|ACTN3_HUMAN	ACTN3	2	2	230000	0.22		sp|P53396|ACLY_HUMAN	ACLY	ATP-citrate synthase OS=Homo sapiens GN=ACLY PE=1 SV=3	120.76	5	5	2	2	160000	24000
	sp|O95573|ACSL3_HUMAN	ACSL3	2	2	58000	0.0175			sp|O43707|ACTN4_HUMAN	ACTN4	19	20	1200000	1.11		sp|P21399|ACOC_HUMAN	ACO1	Cytoplasmic aconitate hydratase OS=Homo sapiens GN=ACO1 PE=1 SV=3	98.34	2	2	3	4	130000	350000
	sp|O60488|ACSL4_HUMAN	ACSL4	3	3	69000	0.0208			sp|P61160|ARP2_HUMAN	ACTR2	2	2	51000	0.0486		sp|O95573|ACSL3_HUMAN	ACSL3	Long-chain-fatty-acid--CoA ligase 3 OS=Homo sapiens GN=ACSL3 PE=1 SV=3	80.37	2	2	0	0	58000	NF
	sp|P62736|ACTA_HUMAN	ACTA2	10	28	6400000	1.91			sp|P35611|ADDA_HUMAN	ADD1	1	1	3800	0.0036		sp|O60488|ACSL4_HUMAN	ACSL4	Long-chain-fatty-acid--CoA ligase 4 OS=Homo sapiens GN=ACSL4 PE=1 SV=2	79.14	3	3	0	0	69000	NF
	sp|P63261|ACTG_HUMAN	ACTG1	4	6	2000000	0.61			sp|P23526|SAHH_HUMAN	AHCY	1	1	35000	0.0334		sp|P62736|ACTA_HUMAN	ACTA2	Actin, aortic smooth muscle OS=Homo sapiens GN=ACTA2 PE=1 SV=1	41.98	10	28	7	24	6400000	1800000
	sp|P12814|ACTN1_HUMAN	ACTN1	12	16	1100000	0.33			sp|Q09666|AHNK_HUMAN	AHNAK	18	19	450000	0.42		sp|P63261|ACTG_HUMAN	ACTG1	Actin, cytoplasmic 2 OS=Homo sapiens GN=ACTG1 PE=1 SV=1	41.77	4	6	4	6	2000000	770000
	sp|P35609|ACTN2_HUMAN	ACTN2	5	7	820000	0.25			sp|Q12904|AIMP1_HUMAN	AIMP1	1	1	8200	0.00781		sp|P12814|ACTN1_HUMAN	ACTN1	Alpha-actinin-1 OS=Homo sapiens GN=ACTN1 PE=1 SV=2	102.99	12	16	10	10	1100000	480000
	sp|Q08043|ACTN3_HUMAN	ACTN3	1	1	260000	0.077			sp|O00170|AIP_HUMAN	AIP	1	1	19000	0.0176		sp|P35609|ACTN2_HUMAN	ACTN2	Alpha-actinin-2 OS=Homo sapiens GN=ACTN2 PE=1 SV=1	103.79	5	7	4	5	820000	240000
	sp|O43707|ACTN4_HUMAN	ACTN4	25	30	3900000	1.18			sp|P00568|KAD1_HUMAN	AK1	2	2	37000	0.0355		sp|Q08043|ACTN3_HUMAN	ACTN3	Alpha-actinin-3 OS=Homo sapiens GN=ACTN3 PE=1 SV=2	103.18	1	1	2	2	260000	230000
	sp|P61163|ACTZ_HUMAN	ACTR1A	2	2	46000	0.0138			sp|P04075|ALDOA_HUMAN	ALDOA	2	2	93000	0.0879		sp|O43707|ACTN4_HUMAN	ACTN4	Alpha-actinin-4 OS=Homo sapiens GN=ACTN4 PE=1 SV=2	104.79	25	30	19	20	3900000	1200000
	sp|P61160|ARP2_HUMAN	ACTR2	2	2	110000	0.0338			sp|O75342|LX12B_HUMAN	ALOX12B	3	3	59000	0.0555		sp|P61163|ACTZ_HUMAN	ACTR1A	Alpha-centractin OS=Homo sapiens GN=ACTR1A PE=1 SV=1	42.59	2	2	0	0	46000	NF
	sp|Q16186|ADRM1_HUMAN	ADRM1	1	2	34000	0.0102			sp|P04083|ANXA1_HUMAN	ANXA1	9	9	700000	0.67		sp|P61160|ARP2_HUMAN	ACTR2	Actin-related protein 2 OS=Homo sapiens GN=ACTR2 PE=1 SV=1	44.73	2	2	2	2	110000	51000
	sp|P30566|PUR8_HUMAN	ADSL	1	1	24000	0.00729			sp|P50995|ANX11_HUMAN	ANXA11	1	1	22000	0.0204		sp|P35611|ADDA_HUMAN	ADD1	Alpha-adducin OS=Homo sapiens GN=ADD1 PE=1 SV=2	80.9	0	0	1	1	NF	3800
	sp|P55196|AFAD_HUMAN	AFDN	1	1	8000	0.0024			sp|P07355|ANXA2_HUMAN	ANXA2	4	5	410000	0.39		sp|Q16186|ADRM1_HUMAN	ADRM1	Proteasomal ubiquitin receptor ADRM1 OS=Homo sapiens GN=ADRM1 PE=1 SV=2	42.13	1	2	0	0	34000	NF
	sp|O00116|ADAS_HUMAN	AGPS	1	1	9800	0.00296			sp|P20073|ANXA7_HUMAN	ANXA7	3	3	100000	0.097		sp|P30566|PUR8_HUMAN	ADSL	Adenylosuccinate lyase OS=Homo sapiens GN=ADSL PE=1 SV=2	54.85	1	1	0	0	24000	NF
	sp|P23526|SAHH_HUMAN	AHCY	1	1	70000	0.021			sp|Q10567|AP1B1_HUMAN	AP1B1	2	2	89000	0.084		sp|P55196|AFAD_HUMAN	AFDN	Afadin OS=Homo sapiens GN=AFDN PE=1 SV=3	206.68	1	1	0	0	8000	NF
	sp|Q09666|AHNK_HUMAN	AHNAK	25	27	1200000	0.37			sp|Q9BXS5|AP1M1_HUMAN	AP1M1	1	1	16000	0.0149		sp|O00116|ADAS_HUMAN	AGPS	Alkyldihydroxyacetonephosphate synthase, peroxisomal OS=Homo sapiens GN=AGPS PE=1 SV=1	72.87	1	1	0	0	9800	NF
	sp|O95433|AHSA1_HUMAN	AHSA1	3	3	330000	0.0981			sp|O95782|AP2A1_HUMAN	AP2A1	3	3	58000	0.0546		sp|P23526|SAHH_HUMAN	AHCY	Adenosylhomocysteinase OS=Homo sapiens GN=AHCY PE=1 SV=4	47.69	1	1	1	1	70000	35000
	sp|O00170|AIP_HUMAN	AIP	1	1	70000	0.021			sp|P63010|AP2B1_HUMAN	AP2B1	4	4	120000	0.12		sp|Q09666|AHNK_HUMAN	AHNAK	Neuroblast differentiation-associated protein AHNAK OS=Homo sapiens GN=AHNAK PE=1 SV=2	628.7	25	27	18	19	1200000	450000
	sp|P00568|KAD1_HUMAN	AK1	1	1	28000	0.0085			sp|O14617|AP3D1_HUMAN	AP3D1	2	2	24000	0.0228		sp|O95433|AHSA1_HUMAN	AHSA1	Activator of 90 kDa heat shock protein ATPase homolog 1 OS=Homo sapiens GN=AHSA1 PE=1 SV=1	38.25	3	3	0	0	330000	NF
	sp|Q9Y3D8|KAD6_HUMAN	AK6	2	3	49000	0.0148			sp|P02647|APOA1_HUMAN	APOA1	1	1	6800	0.00644		sp|Q12904|AIMP1_HUMAN	AIMP1	Aminoacyl tRNA synthase complex-interacting multifunctional protein 1 OS=Homo sapiens GN=AIMP1 PE=1 SV=2	34.33	0	0	1	1	NF	8200
	sp|P04075|ALDOA_HUMAN	ALDOA	6	6	680000	0.2			sp|P05090|APOD_HUMAN	APOD	3	4	200000	0.19		sp|O00170|AIP_HUMAN	AIP	AH receptor-interacting protein OS=Homo sapiens GN=AIP PE=1 SV=2	37.61	1	1	1	1	70000	19000
	sp|P09972|ALDOC_HUMAN	ALDOC	3	3	240000	0.072			sp|P48444|COPD_HUMAN	ARCN1	5	7	300000	0.29		sp|P00568|KAD1_HUMAN	AK1	Adenylate kinase isoenzyme 1 OS=Homo sapiens GN=AK1 PE=1 SV=3	21.62	1	1	2	2	28000	37000
	sp|Q6UB99|ANR11_HUMAN	ANKRD11	2	3	84000	0.0252			sp|P61204|ARF3_HUMAN	ARF3	5	5	240000	0.23		sp|Q9Y3D8|KAD6_HUMAN	AK6	Adenylate kinase isoenzyme 6 OS=Homo sapiens GN=AK6 PE=1 SV=1	20.05	2	3	0	0	49000	NF
	sp|Q92625|ANS1A_HUMAN	ANKS1A	1	1	20000	0.00604			sp|P18085|ARF4_HUMAN	ARF4	4	4	310000	0.3		sp|P04075|ALDOA_HUMAN	ALDOA	Fructose-bisphosphate aldolase A OS=Homo sapiens GN=ALDOA PE=1 SV=2	39.4	6	6	2	2	680000	93000
	sp|P04083|ANXA1_HUMAN	ANXA1	10	11	1200000	0.35			sp|P62330|ARF6_HUMAN	ARF6	3	3	120000	0.11		sp|P09972|ALDOC_HUMAN	ALDOC	Fructose-bisphosphate aldolase C OS=Homo sapiens GN=ALDOC PE=1 SV=2	39.43	3	3	0	0	240000	NF
	sp|P50995|ANX11_HUMAN	ANXA11	5	5	230000	0.0698			sp|Q07960|RHG01_HUMAN	ARHGAP1	1	1	29000	0.027		sp|O75342|LX12B_HUMAN	ALOX12B	Arachidonate 12-lipoxygenase, 12R-type OS=Homo sapiens GN=ALOX12B PE=1 SV=1	80.3	0	0	3	3	NF	59000
	sp|P07355|ANXA2_HUMAN	ANXA2	6	6	1300000	0.39			sp|Q8N392|RHG18_HUMAN	ARHGAP18	1	1	20000	0.0187		sp|Q6UB99|ANR11_HUMAN	ANKRD11	Ankyrin repeat domain-containing protein 11 OS=Homo sapiens GN=ANKRD11 PE=1 SV=3	297.73	2	3	0	0	84000	NF
	sp|P12429|ANXA3_HUMAN	ANXA3	2	2	33000	0.00985			sp|Q52LW3|RHG29_HUMAN	ARHGAP29	1	1	2100	0.00197		sp|Q92625|ANS1A_HUMAN	ANKS1A	Ankyrin repeat and SAM domain-containing protein 1A OS=Homo sapiens GN=ANKS1A PE=1 SV=4	123.03	1	1	0	0	20000	NF
	sp|P09525|ANXA4_HUMAN	ANXA4	1	1	3200	0.000972			sp|P52565|GDIR1_HUMAN	ARHGDIA	1	1	20000	0.0191		sp|P04083|ANXA1_HUMAN	ANXA1	Annexin A1 OS=Homo sapiens GN=ANXA1 PE=1 SV=2	38.69	10	11	9	9	1200000	700000
	sp|P08758|ANXA5_HUMAN	ANXA5	2	2	51000	0.0155			sp|P40616|ARL1_HUMAN	ARL1	3	3	140000	0.14		sp|P50995|ANX11_HUMAN	ANXA11	Annexin A11 OS=Homo sapiens GN=ANXA11 PE=1 SV=1	54.36	5	5	1	1	230000	22000
	sp|P08133|ANXA6_HUMAN	ANXA6	3	3	130000	0.0388			sp|O15145|ARPC3_HUMAN	ARPC3	1	1	5200	0.00496		sp|P07355|ANXA2_HUMAN	ANXA2	Annexin A2 OS=Homo sapiens GN=ANXA2 PE=1 SV=2	38.58	6	6	4	5	1300000	410000
	sp|P20073|ANXA7_HUMAN	ANXA7	5	6	630000	0.19			sp|P59998|ARPC4_HUMAN	ARPC4	1	1	22000	0.0212		sp|P12429|ANXA3_HUMAN	ANXA3	Annexin A3 OS=Homo sapiens GN=ANXA3 PE=1 SV=3	36.35	2	2	0	0	33000	NF
	sp|Q10567|AP1B1_HUMAN	AP1B1	5	5	280000	0.0835			sp|P08243|ASNS_HUMAN	ASNS	2	2	40000	0.0376		sp|P09525|ANXA4_HUMAN	ANXA4	Annexin A4 OS=Homo sapiens GN=ANXA4 PE=1 SV=4	35.86	1	1	0	0	3200	NF
	sp|O75843|AP1G2_HUMAN	AP1G2	2	2	270000	0.0812			sp|Q9NT62|ATG3_HUMAN	ATG3	2	2	27000	0.026		sp|P08758|ANXA5_HUMAN	ANXA5	Annexin A5 OS=Homo sapiens GN=ANXA5 PE=1 SV=2	35.91	2	2	0	0	51000	NF
	sp|Q9BXS5|AP1M1_HUMAN	AP1M1	2	2	110000	0.0344			sp|O14983|AT2A1_HUMAN	ATP2A1	1	1	19000	0.0181		sp|P08133|ANXA6_HUMAN	ANXA6	Annexin A6 OS=Homo sapiens GN=ANXA6 PE=1 SV=3	75.83	3	3	0	0	130000	NF
	sp|Q9Y6Q5|AP1M2_HUMAN	AP1M2	1	1	59000	0.0177			sp|P25705|ATPA_HUMAN	ATP5A1	5	5	110000	0.1		sp|P20073|ANXA7_HUMAN	ANXA7	Annexin A7 OS=Homo sapiens GN=ANXA7 PE=1 SV=3	52.71	5	6	3	3	630000	100000
	sp|O95782|AP2A1_HUMAN	AP2A1	8	8	400000	0.12			sp|P06576|ATPB_HUMAN	ATP5B	4	4	78000	0.0738		sp|Q10567|AP1B1_HUMAN	AP1B1	AP-1 complex subunit beta-1 OS=Homo sapiens GN=AP1B1 PE=1 SV=2	104.57	5	5	2	2	280000	89000
	sp|O94973|AP2A2_HUMAN	AP2A2	1	1	320000	0.0948			sp|P25311|ZA2G_HUMAN	AZGP1	6	6	320000	0.31		sp|O75843|AP1G2_HUMAN	AP1G2	AP-1 complex subunit gamma-like 2 OS=Homo sapiens GN=AP1G2 PE=1 SV=1	87.06	2	2	0	0	270000	NF
	sp|P63010|AP2B1_HUMAN	AP2B1	2	2	190000	0.0577			sp|O95816|BAG2_HUMAN	BAG2	3	3	130000	0.13		sp|Q9BXS5|AP1M1_HUMAN	AP1M1	AP-1 complex subunit mu-1 OS=Homo sapiens GN=AP1M1 PE=1 SV=3	48.56	2	2	1	1	110000	16000
	sp|Q96CW1|AP2M1_HUMAN	AP2M1	7	7	370000	0.11			sp|P46379|BAG6_HUMAN	BAG6	2	2	17000	0.0158		sp|Q9Y6Q5|AP1M2_HUMAN	AP1M2	AP-1 complex subunit mu-2 OS=Homo sapiens GN=AP1M2 PE=1 SV=4	48.08	1	1	0	0	59000	NF
	sp|Q92572|AP3S1_HUMAN	AP3S1	1	1	17000	0.00514			sp|Q13867|BLMH_HUMAN	BLMH	2	2	41000	0.039		sp|O95782|AP2A1_HUMAN	AP2A1	AP-2 complex subunit alpha-1 OS=Homo sapiens GN=AP2A1 PE=1 SV=3	107.48	8	8	3	3	400000	58000
	sp|Q9HDC9|APMAP_HUMAN	APMAP	1	1	23000	0.00702			sp|Q8TDL5|BPIB1_HUMAN	BPIFB1	1	2	7500	0.00713		sp|O94973|AP2A2_HUMAN	AP2A2	AP-2 complex subunit alpha-2 OS=Homo sapiens GN=AP2A2 PE=1 SV=2	103.89	1	1	0	0	320000	NF
	sp|P05090|APOD_HUMAN	APOD	3	3	240000	0.0707			sp|Q5VW32|BROX_HUMAN	BROX	1	1	11000	0.0103		sp|P63010|AP2B1_HUMAN	AP2B1	AP-2 complex subunit beta OS=Homo sapiens GN=AP2B1 PE=1 SV=1	104.49	2	2	4	4	190000	120000
	sp|P10398|ARAF_HUMAN	ARAF	3	3	130000	0.0383			sp|Q7L1Q6|BZW1_HUMAN	BZW1	1	1	26000	0.0243		sp|Q96CW1|AP2M1_HUMAN	AP2M1	AP-2 complex subunit mu OS=Homo sapiens GN=AP2M1 PE=1 SV=2	49.62	7	7	0	0	370000	NF
	sp|Q96P48|ARAP1_HUMAN	ARAP1	2	2	28000	0.00833			sp|Q9HB71|CYBP_HUMAN	CACYBP	1	1	30000	0.028		sp|O14617|AP3D1_HUMAN	AP3D1	AP-3 complex subunit delta-1 OS=Homo sapiens GN=AP3D1 PE=1 SV=1	130.08	0	0	2	2	NF	24000
	sp|P48444|COPD_HUMAN	ARCN1	7	8	770000	0.23			sp|P27708|PYR1_HUMAN	CAD	6	8	200000	0.19		sp|Q92572|AP3S1_HUMAN	AP3S1	AP-3 complex subunit sigma-1 OS=Homo sapiens GN=AP3S1 PE=1 SV=1	21.72	1	1	0	0	17000	NF
	sp|P61204|ARF3_HUMAN	ARF3	4	4	400000	0.12			sp|P27482|CALL3_HUMAN	CALML3	1	1	28000	0.0269		sp|Q9HDC9|APMAP_HUMAN	APMAP	Adipocyte plasma membrane-associated protein OS=Homo sapiens GN=APMAP PE=1 SV=2	46.45	1	1	0	0	23000	NF
	sp|P18085|ARF4_HUMAN	ARF4	4	5	850000	0.25			sp|Q86VP6|CAND1_HUMAN	CAND1	4	5	49000	0.0462		sp|P02647|APOA1_HUMAN	APOA1	Apolipoprotein A-I OS=Homo sapiens GN=APOA1 PE=1 SV=1	30.76	0	0	1	1	NF	6800
	sp|P62330|ARF6_HUMAN	ARF6	4	4	310000	0.0918			sp|Q01518|CAP1_HUMAN	CAP1	2	2	30000	0.0281		sp|P05090|APOD_HUMAN	APOD	Apolipoprotein D OS=Homo sapiens GN=APOD PE=1 SV=1	21.26	3	3	3	4	240000	200000
	sp|Q8N6H7|ARFG2_HUMAN	ARFGAP2	1	1	8700	0.00261			sp|P40121|CAPG_HUMAN	CAPG	6	6	220000	0.2		sp|P10398|ARAF_HUMAN	ARAF	Serine/threonine-protein kinase A-Raf OS=Homo sapiens GN=ARAF PE=1 SV=2	67.54	3	3	0	0	130000	NF
	sp|Q07960|RHG01_HUMAN	ARHGAP1	5	5	230000	0.0686			sp|P07384|CAN1_HUMAN	CAPN1	3	3	74000	0.0704		sp|Q96P48|ARAP1_HUMAN	ARAP1	Arf-GAP with Rho-GAP domain, ANK repeat and PH domain-containing protein 1 OS=Homo sapiens GN=ARAP1 PE=1 SV=3	162.09	2	2	0	0	28000	NF
	sp|Q8N392|RHG18_HUMAN	ARHGAP18	5	5	200000	0.0601			sp|P04632|CPNS1_HUMAN	CAPNS1	2	2	84000	0.0801		sp|P48444|COPD_HUMAN	ARCN1	Coatomer subunit delta OS=Homo sapiens GN=ARCN1 PE=1 SV=1	57.17	7	8	5	7	770000	300000
	sp|P52565|GDIR1_HUMAN	ARHGDIA	1	1	69000	0.0209			sp|P52907|CAZA1_HUMAN	CAPZA1	3	4	82000	0.0781		sp|P61204|ARF3_HUMAN	ARF3	ADP-ribosylation factor 3 OS=Homo sapiens GN=ARF3 PE=1 SV=2	20.59	4	4	5	5	400000	240000
	sp|Q92888|ARHG1_HUMAN	ARHGEF1	4	5	180000	0.0556			sp|P47756|CAPZB_HUMAN	CAPZB	1	1	77000	0.0726		sp|P18085|ARF4_HUMAN	ARF4	ADP-ribosylation factor 4 OS=Homo sapiens GN=ARF4 PE=1 SV=3	20.5	4	5	4	4	850000	310000
	sp|Q6ZSZ5|ARHGI_HUMAN	ARHGEF18	1	1	28000	0.00855			sp|P04040|CATA_HUMAN	CAT	4	4	110000	0.11		sp|P62330|ARF6_HUMAN	ARF6	ADP-ribosylation factor 6 OS=Homo sapiens GN=ARF6 PE=1 SV=2	20.07	4	4	3	3	310000	120000
	sp|Q92974|ARHG2_HUMAN	ARHGEF2	5	5	140000	0.043			sp|Q03135|CAV1_HUMAN	CAV1	1	1	66000	0.0628		sp|Q8N6H7|ARFG2_HUMAN	ARFGAP2	ADP-ribosylation factor GTPase-activating protein 2 OS=Homo sapiens GN=ARFGAP2 PE=1 SV=1	56.69	1	1	0	0	8700	NF
	sp|P40616|ARL1_HUMAN	ARL1	5	5	350000	0.1			sp|P78371|TCPB_HUMAN	CCT2	9	9	440000	0.42		sp|Q07960|RHG01_HUMAN	ARHGAP1	Rho GTPase-activating protein 1 OS=Homo sapiens GN=ARHGAP1 PE=1 SV=1	50.4	5	5	1	1	230000	29000
	sp|P36404|ARL2_HUMAN	ARL2	1	1	31000	0.00926			sp|P49368|TCPG_HUMAN	CCT3	3	4	230000	0.21		sp|Q8N392|RHG18_HUMAN	ARHGAP18	Rho GTPase-activating protein 18 OS=Homo sapiens GN=ARHGAP18 PE=1 SV=3	74.93	5	5	1	1	200000	20000
	sp|O15145|ARPC3_HUMAN	ARPC3	2	2	37000	0.0111			sp|P50991|TCPD_HUMAN	CCT4	9	10	250000	0.24		sp|Q52LW3|RHG29_HUMAN	ARHGAP29	Rho GTPase-activating protein 29 OS=Homo sapiens GN=ARHGAP29 PE=1 SV=2	141.97	0	0	1	1	NF	2100
	sp|Q9BPX5|ARP5L_HUMAN	ARPC5L	1	1	11000	0.00328			sp|P48643|TCPE_HUMAN	CCT5	2	2	79000	0.0752		sp|P52565|GDIR1_HUMAN	ARHGDIA	Rho GDP-dissociation inhibitor 1 OS=Homo sapiens GN=ARHGDIA PE=1 SV=3	23.19	1	1	1	1	69000	20000
	sp|O43681|ASNA_HUMAN	ASNA1	1	1	29000	0.00877			sp|P40227|TCPZ_HUMAN	CCT6A	6	6	230000	0.22		sp|Q92888|ARHG1_HUMAN	ARHGEF1	Rho guanine nucleotide exchange factor 1 OS=Homo sapiens GN=ARHGEF1 PE=1 SV=2	102.37	4	5	0	0	180000	NF
	sp|P08243|ASNS_HUMAN	ASNS	7	9	260000	0.0789			sp|Q99832|TCPH_HUMAN	CCT7	5	7	340000	0.33		sp|Q6ZSZ5|ARHGI_HUMAN	ARHGEF18	Rho guanine nucleotide exchange factor 18 OS=Homo sapiens GN=ARHGEF18 PE=1 SV=3	130.7	1	1	0	0	28000	NF
	sp|Q9NT62|ATG3_HUMAN	ATG3	2	2	76000	0.0229			sp|P50990|TCPQ_HUMAN	CCT8	7	7	290000	0.28		sp|Q92974|ARHG2_HUMAN	ARHGEF2	Rho guanine nucleotide exchange factor 2 OS=Homo sapiens GN=ARHGEF2 PE=1 SV=4	111.47	5	5	0	0	140000	NF
	sp|Q6DD88|ATLA3_HUMAN	ATL3	2	2	78000	0.0234			sp|P06493|CDK1_HUMAN	CDK1	4	4	190000	0.18		sp|P40616|ARL1_HUMAN	ARL1	ADP-ribosylation factor-like protein 1 OS=Homo sapiens GN=ARL1 PE=1 SV=1	20.4	5	5	3	3	350000	140000
	sp|P05023|AT1A1_HUMAN	ATP1A1	4	4	180000	0.0536			sp|P23528|COF1_HUMAN	CFL1	1	1	72000	0.0686		sp|P36404|ARL2_HUMAN	ARL2	ADP-ribosylation factor-like protein 2 OS=Homo sapiens GN=ARL2 PE=1 SV=4	20.86	1	1	0	0	31000	NF
	sp|O14983|AT2A1_HUMAN	ATP2A1	3	3	140000	0.0421			sp|O14757|CHK1_HUMAN	CHEK1	1	1	10000	0.00983		sp|O15145|ARPC3_HUMAN	ARPC3	Actin-related protein 2/3 complex subunit 3 OS=Homo sapiens GN=ARPC3 PE=1 SV=3	20.53	2	2	1	1	37000	5200
	sp|P16615|AT2A2_HUMAN	ATP2A2	3	3	110000	0.0335			sp|Q9H444|CHM4B_HUMAN	CHMP4B	1	1	15000	0.014		sp|P59998|ARPC4_HUMAN	ARPC4	Actin-related protein 2/3 complex subunit 4 OS=Homo sapiens GN=ARPC4 PE=1 SV=3	19.65	0	0	1	1	NF	22000
	sp|P25705|ATPA_HUMAN	ATP5A1	5	6	300000	0.0908			sp|Q14008|CKAP5_HUMAN	CKAP5	4	4	53000	0.0502		sp|Q9BPX5|ARP5L_HUMAN	ARPC5L	Actin-related protein 2/3 complex subunit 5-like protein OS=Homo sapiens GN=ARPC5L PE=1 SV=1	16.93	1	1	0	0	11000	NF
	sp|P06576|ATPB_HUMAN	ATP5B	8	8	380000	0.11			sp|O00299|CLIC1_HUMAN	CLIC1	4	5	280000	0.27		sp|O43681|ASNA_HUMAN	ASNA1	ATPase ASNA1 OS=Homo sapiens GN=ASNA1 PE=1 SV=2	38.77	1	1	0	0	29000	NF
	sp|Q9UBB4|ATX10_HUMAN	ATXN10	4	4	100000	0.03			sp|Q00610|CLH1_HUMAN	CLTC	17	18	880000	0.83		sp|P08243|ASNS_HUMAN	ASNS	Asparagine synthetase [glutamine-hydrolyzing] OS=Homo sapiens GN=ASNS PE=1 SV=4	64.33	7	9	2	2	260000	40000
	sp|P30530|UFO_HUMAN	AXL	5	6	110000	0.0335			sp|Q99439|CNN2_HUMAN	CNN2	1	1	99000	0.0942		sp|Q9NT62|ATG3_HUMAN	ATG3	Ubiquitin-like-conjugating enzyme ATG3 OS=Homo sapiens GN=ATG3 PE=1 SV=1	35.84	2	2	2	2	76000	27000
	sp|P25311|ZA2G_HUMAN	AZGP1	5	5	420000	0.13			sp|Q15417|CNN3_HUMAN	CNN3	5	5	350000	0.34		sp|Q6DD88|ATLA3_HUMAN	ATL3	Atlastin-3 OS=Homo sapiens GN=ATL3 PE=1 SV=1	60.5	2	2	0	0	78000	NF
	sp|O95816|BAG2_HUMAN	BAG2	4	4	370000	0.11			sp|A5YKK6|CNOT1_HUMAN	CNOT1	2	2	25000	0.0236		sp|P05023|AT1A1_HUMAN	ATP1A1	Sodium/potassium-transporting ATPase subunit alpha-1 OS=Homo sapiens GN=ATP1A1 PE=1 SV=1	112.82	4	4	0	0	180000	NF
	sp|P46379|BAG6_HUMAN	BAG6	7	7	220000	0.0657			sp|P02452|CO1A1_HUMAN	COL1A1	2	7	310000	0.29		sp|O14983|AT2A1_HUMAN	ATP2A1	Sarcoplasmic/endoplasmic reticulum calcium ATPase 1 OS=Homo sapiens GN=ATP2A1 PE=1 SV=1	110.18	3	3	1	1	140000	19000
	sp|Q07812|BAX_HUMAN	BAX	1	1	36000	0.0107			tr|D3DTX7|D3DTX7_HUMAN	COL1A1	1	1	87000	0.0826		sp|P16615|AT2A2_HUMAN	ATP2A2	Sarcoplasmic/endoplasmic reticulum calcium ATPase 2 OS=Homo sapiens GN=ATP2A2 PE=1 SV=1	114.68	3	3	0	0	110000	NF
	sp|Q13867|BLMH_HUMAN	BLMH	2	2	100000	0.0313			sp|P02461|CO3A1_HUMAN	COL3A1	1	1	58000	0.0553		sp|P25705|ATPA_HUMAN	ATP5A1	ATP synthase subunit alpha, mitochondrial OS=Homo sapiens GN=ATP5A1 PE=1 SV=1	59.71	5	6	5	5	300000	110000
	sp|P53004|BIEA_HUMAN	BLVRA	1	1	48000	0.0144			sp|P53621|COPA_HUMAN	COPA	7	8	140000	0.13		sp|P06576|ATPB_HUMAN	ATP5B	ATP synthase subunit beta, mitochondrial OS=Homo sapiens GN=ATP5B PE=1 SV=3	56.52	8	8	4	4	380000	78000
	sp|Q7L1Q6|BZW1_HUMAN	BZW1	2	2	140000	0.0411			sp|P53618|COPB_HUMAN	COPB1	7	10	330000	0.31		sp|Q9UBB4|ATX10_HUMAN	ATXN10	Ataxin-10 OS=Homo sapiens GN=ATXN10 PE=1 SV=1	53.45	4	4	0	0	100000	NF
	sp|Q9H0W9|CK054_HUMAN	C11orf54	1	1	3200	0.000972			sp|Q9Y678|COPG1_HUMAN	COPG1	4	5	130000	0.12		sp|P30530|UFO_HUMAN	AXL	Tyrosine-protein kinase receptor UFO OS=Homo sapiens GN=AXL PE=1 SV=3	98.27	5	6	0	0	110000	NF
	sp|Q9H7E9|CH033_HUMAN	C8orf33	1	1	18000	0.00532			sp|P61923|COPZ1_HUMAN	COPZ1	1	1	25000	0.0238		sp|P25311|ZA2G_HUMAN	AZGP1	Zinc-alpha-2-glycoprotein OS=Homo sapiens GN=AZGP1 PE=1 SV=2	34.24	5	5	6	6	420000	320000
	sp|Q9HB71|CYBP_HUMAN	CACYBP	4	4	190000	0.0577			sp|Q9BR76|COR1B_HUMAN	CORO1B	1	1	10000	0.00952		sp|O95816|BAG2_HUMAN	BAG2	BAG family molecular chaperone regulator 2 OS=Homo sapiens GN=BAG2 PE=1 SV=1	23.76	4	4	3	3	370000	130000
	sp|P27708|PYR1_HUMAN	CAD	16	17	1100000	0.32			sp|Q9UI42|CBPA4_HUMAN	CPA4	2	2	61000	0.0579		sp|P46379|BAG6_HUMAN	BAG6	Large proline-rich protein BAG6 OS=Homo sapiens GN=BAG6 PE=1 SV=2	119.33	7	7	2	2	220000	17000
	sp|P0DP24|CALM2_HUMAN	CALM2	4	4	200000	0.0595			sp|Q99829|CPNE1_HUMAN	CPNE1	3	3	65000	0.0618		sp|Q07812|BAX_HUMAN	BAX	Apoptosis regulator BAX OS=Homo sapiens GN=BAX PE=1 SV=1	21.17	1	1	0	0	36000	NF
	sp|P27797|CALR_HUMAN	CALR	1	1	26000	0.00771			sp|O75131|CPNE3_HUMAN	CPNE3	2	2	18000	0.0171		sp|Q13867|BLMH_HUMAN	BLMH	Bleomycin hydrolase OS=Homo sapiens GN=BLMH PE=1 SV=1	52.53	2	2	2	2	100000	41000
	sp|Q13554|KCC2B_HUMAN	CAMK2B	1	1	10000	0.00309			sp|P55060|XPO2_HUMAN	CSE1L	6	6	200000	0.19		sp|P53004|BIEA_HUMAN	BLVRA	Biliverdin reductase A OS=Homo sapiens GN=BLVRA PE=1 SV=2	33.41	1	1	0	0	48000	NF
	sp|Q13557|KCC2D_HUMAN	CAMK2D	1	1	13000	0.00389			sp|P09228|CYTT_HUMAN	CST2	3	3	160000	0.15		sp|Q8TDL5|BPIB1_HUMAN	BPIFB1	BPI fold-containing family B member 1 OS=Homo sapiens GN=BPIFB1 PE=1 SV=1	52.41	0	0	1	2	NF	7500
	sp|Q13555|KCC2G_HUMAN	CAMK2G	1	1	9900	0.00299			sp|P01034|CYTC_HUMAN	CST3	1	1	25000	0.024		sp|Q5VW32|BROX_HUMAN	BROX	BRO1 domain-containing protein BROX OS=Homo sapiens GN=BROX PE=1 SV=1	46.45	0	0	1	1	NF	11000
	sp|Q86VP6|CAND1_HUMAN	CAND1	7	8	290000	0.0883			sp|P01036|CYTS_HUMAN	CST4	2	3	67000	0.0633		sp|Q7L1Q6|BZW1_HUMAN	BZW1	Basic leucine zipper and W2 domain-containing protein 1 OS=Homo sapiens GN=BZW1 PE=1 SV=1	48.01	2	2	1	1	140000	26000
	sp|P27824|CALX_HUMAN	CANX	1	1	36000	0.0107			sp|Q15828|CYTM_HUMAN	CST6	1	1	32000	0.0299		sp|Q9H0W9|CK054_HUMAN	C11orf54	Ester hydrolase C11orf54 OS=Homo sapiens GN=C11orf54 PE=1 SV=1	35.09	1	1	0	0	3200	NF
	sp|Q01518|CAP1_HUMAN	CAP1	4	4	120000	0.0351			sp|P04080|CYTB_HUMAN	CSTB	1	1	53000	0.0499		sp|Q9H7E9|CH033_HUMAN	C8orf33	UPF0488 protein C8orf33 OS=Homo sapiens GN=C8orf33 PE=1 SV=1	24.98	1	1	0	0	18000	NF
	sp|P40121|CAPG_HUMAN	CAPG	9	10	610000	0.18			sp|O60716|CTND1_HUMAN	CTNND1	2	2	23000	0.0214		sp|Q9HB71|CYBP_HUMAN	CACYBP	Calcyclin-binding protein OS=Homo sapiens GN=CACYBP PE=1 SV=2	26.19	4	4	1	1	190000	30000
	sp|P07384|CAN1_HUMAN	CAPN1	3	3	210000	0.063			sp|P17812|PYRG1_HUMAN	CTPS1	1	1	12000	0.0115		sp|P27708|PYR1_HUMAN	CAD	CAD protein OS=Homo sapiens GN=CAD PE=1 SV=3	242.83	16	17	6	8	1100000	200000
	sp|P17655|CAN2_HUMAN	CAPN2	5	6	250000	0.0747			sp|Q13620|CUL4B_HUMAN	CUL4B	1	1	13000	0.0119		sp|P0DP24|CALM2_HUMAN	CALM2	Calmodulin-2 OS=Homo sapiens GN=CALM2 PE=1 SV=1	16.83	4	4	0	0	200000	NF
	sp|P04632|CPNS1_HUMAN	CAPNS1	2	2	180000	0.0536			sp|P14868|SYDC_HUMAN	DARS	4	4	140000	0.13		sp|P27482|CALL3_HUMAN	CALML3	Calmodulin-like protein 3 OS=Homo sapiens GN=CALML3 PE=1 SV=2	16.88	0	0	1	1	NF	28000
	sp|Q14444|CAPR1_HUMAN	CAPRIN1	2	2	300000	0.0909			sp|Q16643|DREB_HUMAN	DBN1	1	1	18000	0.0171		sp|P27797|CALR_HUMAN	CALR	Calreticulin OS=Homo sapiens GN=CALR PE=1 SV=1	48.11	1	1	0	0	26000	NF
	sp|P52907|CAZA1_HUMAN	CAPZA1	4	4	230000	0.0691			sp|Q14203|DCTN1_HUMAN	DCTN1	1	1	22000	0.0211		sp|Q13554|KCC2B_HUMAN	CAMK2B	Calcium/calmodulin-dependent protein kinase type II subunit beta OS=Homo sapiens GN=CAMK2B PE=1 SV=3	72.63	1	1	0	0	10000	NF
	sp|P47756|CAPZB_HUMAN	CAPZB	1	1	210000	0.0643			sp|Q92841|DDX17_HUMAN	DDX17	3	3	250000	0.24		sp|Q13557|KCC2D_HUMAN	CAMK2D	Calcium/calmodulin-dependent protein kinase type II subunit delta OS=Homo sapiens GN=CAMK2D PE=1 SV=3	56.33	1	1	0	0	13000	NF
	sp|P04040|CATA_HUMAN	CAT	5	6	290000	0.0876			sp|Q9NUU7|DD19A_HUMAN	DDX19A	1	1	5500	0.00525		sp|Q13555|KCC2G_HUMAN	CAMK2G	Calcium/calmodulin-dependent protein kinase type II subunit gamma OS=Homo sapiens GN=CAMK2G PE=1 SV=3	62.57	1	1	0	0	9900	NF
	sp|Q03135|CAV1_HUMAN	CAV1	1	2	270000	0.0799			sp|Q9NR30|DDX21_HUMAN	DDX21	1	1	9700	0.00916		sp|Q86VP6|CAND1_HUMAN	CAND1	Cullin-associated NEDD8-dissociated protein 1 OS=Homo sapiens GN=CAND1 PE=1 SV=2	136.29	7	8	4	5	290000	49000
	sp|P16152|CBR1_HUMAN	CBR1	2	2	56000	0.0169			sp|O00148|DX39A_HUMAN	DDX39A	2	2	95000	0.0897		sp|P27824|CALX_HUMAN	CANX	Calnexin OS=Homo sapiens GN=CANX PE=1 SV=2	67.53	1	1	0	0	36000	NF
	sp|P78371|TCPB_HUMAN	CCT2	14	20	1200000	0.36			sp|O00571|DDX3X_HUMAN	DDX3X	3	3	78000	0.0737		sp|Q01518|CAP1_HUMAN	CAP1	Adenylyl cyclase-associated protein 1 OS=Homo sapiens GN=CAP1 PE=1 SV=5	51.87	4	4	2	2	120000	30000
	sp|P49368|TCPG_HUMAN	CCT3	10	12	1000000	0.32			sp|O15523|DDX3Y_HUMAN	DDX3Y	10	10	440000	0.42		sp|P40121|CAPG_HUMAN	CAPG	Macrophage-capping protein OS=Homo sapiens GN=CAPG PE=1 SV=2	38.47	9	10	6	6	610000	220000
	sp|P50991|TCPD_HUMAN	CCT4	9	9	840000	0.25			sp|P17844|DDX5_HUMAN	DDX5	4	5	220000	0.21		sp|P07384|CAN1_HUMAN	CAPN1	Calpain-1 catalytic subunit OS=Homo sapiens GN=CAPN1 PE=1 SV=1	81.84	3	3	3	3	210000	74000
	sp|P48643|TCPE_HUMAN	CCT5	6	6	410000	0.12			sp|P26196|DDX6_HUMAN	DDX6	4	5	65000	0.0616		sp|P17655|CAN2_HUMAN	CAPN2	Calpain-2 catalytic subunit OS=Homo sapiens GN=CAPN2 PE=1 SV=6	79.94	5	6	0	0	250000	NF
	sp|P40227|TCPZ_HUMAN	CCT6A	5	9	850000	0.25			sp|O60443|DFNA5_HUMAN	DFNA5	1	1	22000	0.0212		sp|P04632|CPNS1_HUMAN	CAPNS1	Calpain small subunit 1 OS=Homo sapiens GN=CAPNS1 PE=1 SV=1	28.3	2	2	2	2	180000	84000
	sp|Q92526|TCPW_HUMAN	CCT6B	4	4	380000	0.12			sp|O43143|DHX15_HUMAN	DHX15	1	1	17000	0.0164		sp|Q14444|CAPR1_HUMAN	CAPRIN1	Caprin-1 OS=Homo sapiens GN=CAPRIN1 PE=1 SV=2	78.32	2	2	0	0	300000	NF
	sp|Q99832|TCPH_HUMAN	CCT7	11	13	830000	0.25			sp|Q7L2E3|DHX30_HUMAN	DHX30	2	2	24000	0.0232		sp|P52907|CAZA1_HUMAN	CAPZA1	F-actin-capping protein subunit alpha-1 OS=Homo sapiens GN=CAPZA1 PE=1 SV=3	32.9	4	4	3	4	230000	82000
	sp|P50990|TCPQ_HUMAN	CCT8	12	14	1500000	0.47			sp|Q08211|DHX9_HUMAN	DHX9	3	3	43000	0.0406		sp|P47756|CAPZB_HUMAN	CAPZB	F-actin-capping protein subunit beta OS=Homo sapiens GN=CAPZB PE=1 SV=4	31.33	1	1	1	1	210000	77000
	sp|P48960|CD97_HUMAN	CD97	2	3	58000	0.0173			sp|Q96HU8|DIRA2_HUMAN	DIRAS2	1	1	73000	0.069		sp|P04040|CATA_HUMAN	CAT	Catalase OS=Homo sapiens GN=CAT PE=1 SV=3	59.72	5	6	4	4	290000	110000
	sp|Q16543|CDC37_HUMAN	CDC37	1	1	21000	0.00621			tr|Q5HYB6|Q5HYB6_HUMAN	DKFZp686J1372	1	1	16000	0.015		sp|Q03135|CAV1_HUMAN	CAV1	Caveolin-1 OS=Homo sapiens GN=CAV1 PE=1 SV=4	20.46	1	2	1	1	270000	66000
	sp|P60953|CDC42_HUMAN	CDC42	1	4	22000	0.00653			sp|Q9UGM3|DMBT1_HUMAN	DMBT1	1	1	71000	0.0675		sp|P16152|CBR1_HUMAN	CBR1	Carbonyl reductase [NADPH] 1 OS=Homo sapiens GN=CBR1 PE=1 SV=3	30.36	2	2	0	0	56000	NF
	sp|Q9H5V8|CDCP1_HUMAN	CDCP1	1	1	49000	0.0148			sp|O00429|DNM1L_HUMAN	DNM1L	5	5	170000	0.16		sp|P78371|TCPB_HUMAN	CCT2	T-complex protein 1 subunit beta OS=Homo sapiens GN=CCT2 PE=1 SV=4	57.45	14	20	9	9	1200000	440000
	sp|P06493|CDK1_HUMAN	CDK1	7	8	1100000	0.33			sp|P50570|DYN2_HUMAN	DNM2	10	10	290000	0.28		sp|P49368|TCPG_HUMAN	CCT3	T-complex protein 1 subunit gamma OS=Homo sapiens GN=CCT3 PE=1 SV=4	60.5	10	12	3	4	1000000	230000
	sp|Q00537|CDK17_HUMAN	CDK17	1	1	43000	0.0131			sp|Q6XZF7|DNMBP_HUMAN	DNMBP	2	2	32000	0.0302		sp|P50991|TCPD_HUMAN	CCT4	T-complex protein 1 subunit delta OS=Homo sapiens GN=CCT4 PE=1 SV=4	57.89	9	9	9	10	840000	250000
	sp|Q00526|CDK3_HUMAN	CDK3	1	1	7100	0.00213			sp|O60762|DPM1_HUMAN	DPM1	2	2	24000	0.0227		sp|P48643|TCPE_HUMAN	CCT5	T-complex protein 1 subunit epsilon OS=Homo sapiens GN=CCT5 PE=1 SV=1	59.63	6	6	2	2	410000	79000
	sp|Q00535|CDK5_HUMAN	CDK5	1	1	23000	0.00703			sp|Q9Y295|DRG1_HUMAN	DRG1	2	2	25000	0.0238		sp|P40227|TCPZ_HUMAN	CCT6A	T-complex protein 1 subunit zeta OS=Homo sapiens GN=CCT6A PE=1 SV=3	57.99	5	9	6	6	850000	230000
	sp|Q15517|CDSN_HUMAN	CDSN	2	2	290000	0.0886			sp|P55039|DRG2_HUMAN	DRG2	1	1	8800	0.00832		sp|Q92526|TCPW_HUMAN	CCT6B	T-complex protein 1 subunit zeta-2 OS=Homo sapiens GN=CCT6B PE=1 SV=5	57.78	4	4	0	0	380000	NF
	sp|Q9C0F1|CEP44_HUMAN	CEP44	1	1	57000	0.0172			sp|P60981|DEST_HUMAN	DSTN	1	1	27000	0.0255		sp|Q99832|TCPH_HUMAN	CCT7	T-complex protein 1 subunit eta OS=Homo sapiens GN=CCT7 PE=1 SV=2	59.33	11	13	5	7	830000	340000
	sp|Q53EZ4|CEP55_HUMAN	CEP55	1	1	100000	0.0304			sp|P23919|KTHY_HUMAN	DTYMK	2	2	34000	0.0325		sp|P50990|TCPQ_HUMAN	CCT8	T-complex protein 1 subunit theta OS=Homo sapiens GN=CCT8 PE=1 SV=4	59.58	12	14	7	7	1500000	290000
	sp|P23528|COF1_HUMAN	CFL1	2	2	270000	0.0823			sp|Q13115|DUS4_HUMAN	DUSP4	1	1	6900	0.00653		sp|P48960|CD97_HUMAN	CD97	CD97 antigen OS=Homo sapiens GN=CD97 PE=1 SV=4	91.81	2	3	0	0	58000	NF
	sp|Q9H444|CHM4B_HUMAN	CHMP4B	1	1	38000	0.0114			sp|Q14204|DYHC1_HUMAN	DYNC1H1	12	12	270000	0.25		sp|Q16543|CDC37_HUMAN	CDC37	Hsp90 co-chaperone Cdc37 OS=Homo sapiens GN=CDC37 PE=1 SV=1	44.44	1	1	0	0	21000	NF
	sp|Q99653|CHP1_HUMAN	CHP1	1	1	20000	0.00598			sp|Q16610|ECM1_HUMAN	ECM1	1	1	47000	0.045		sp|P60953|CDC42_HUMAN	CDC42	Cell division control protein 42 homolog OS=Homo sapiens GN=CDC42 PE=1 SV=2	21.25	1	4	0	0	22000	NF
	sp|Q6FI81|CPIN1_HUMAN	CIAPIN1	1	1	46000	0.0138			sp|O43854|EDIL3_HUMAN	EDIL3	1	1	15000	0.0142		sp|Q9H5V8|CDCP1_HUMAN	CDCP1	CUB domain-containing protein 1 OS=Homo sapiens GN=CDCP1 PE=1 SV=3	92.87	1	1	0	0	49000	NF
	sp|O14578|CTRO_HUMAN	CIT	1	2	84000	0.0251			sp|P68104|EF1A1_HUMAN	EEF1A1	14	19	1900000	1.81		sp|P06493|CDK1_HUMAN	CDK1	Cyclin-dependent kinase 1 OS=Homo sapiens GN=CDK1 PE=1 SV=3	34.07	7	8	4	4	1100000	190000
	sp|Q07065|CKAP4_HUMAN	CKAP4	3	3	82000	0.0248			sp|P26641|EF1G_HUMAN	EEF1G	3	3	230000	0.22		sp|Q00537|CDK17_HUMAN	CDK17	Cyclin-dependent kinase 17 OS=Homo sapiens GN=CDK17 PE=1 SV=2	59.54	1	1	0	0	43000	NF
	sp|Q14008|CKAP5_HUMAN	CKAP5	8	8	200000	0.0613			sp|P13639|EF2_HUMAN	EEF2	11	12	680000	0.65		sp|Q00526|CDK3_HUMAN	CDK3	Cyclin-dependent kinase 3 OS=Homo sapiens GN=CDK3 PE=1 SV=1	35.02	1	1	0	0	7100	NF
	sp|O75122|CLAP2_HUMAN	CLASP2	1	1	37000	0.0111			sp|Q9BUP0|EFHD1_HUMAN	EFHD1	2	2	48000	0.046		sp|Q00535|CDK5_HUMAN	CDK5	Cyclin-dependent-like kinase 5 OS=Homo sapiens GN=CDK5 PE=1 SV=3	33.28	1	1	0	0	23000	NF
	sp|O00299|CLIC1_HUMAN	CLIC1	5	5	710000	0.21			sp|Q96C19|EFHD2_HUMAN	EFHD2	2	2	56000	0.0529		sp|Q15517|CDSN_HUMAN	CDSN	Corneodesmosin OS=Homo sapiens GN=CDSN PE=1 SV=3	51.49	2	2	0	0	290000	NF
	sp|Q9Y696|CLIC4_HUMAN	CLIC4	3	4	130000	0.0385			sp|P00533|EGFR_HUMAN	EGFR	1	1	9600	0.00907		sp|Q9C0F1|CEP44_HUMAN	CEP44	Centrosomal protein of 44 kDa OS=Homo sapiens GN=CEP44 PE=1 SV=2	44.11	1	1	0	0	57000	NF
	sp|Q00610|CLH1_HUMAN	CLTC	19	20	1700000	0.52			sp|Q9H4M9|EHD1_HUMAN	EHD1	6	6	200000	0.19		sp|Q53EZ4|CEP55_HUMAN	CEP55	Centrosomal protein of 55 kDa OS=Homo sapiens GN=CEP55 PE=1 SV=3	54.15	1	1	0	0	100000	NF
	sp|Q8N1G2|CMTR1_HUMAN	CMTR1	1	2	12000	0.00346			sp|Q9H223|EHD4_HUMAN	EHD4	3	3	44000	0.0417		sp|P23528|COF1_HUMAN	CFL1	Cofilin-1 OS=Homo sapiens GN=CFL1 PE=1 SV=3	18.49	2	2	1	1	270000	72000
	sp|Q99439|CNN2_HUMAN	CNN2	1	1	200000	0.0597			sp|P19525|E2AK2_HUMAN	EIF2AK2	3	3	47000	0.0445		sp|O14757|CHK1_HUMAN	CHEK1	Serine/threonine-protein kinase Chk1 OS=Homo sapiens GN=CHEK1 PE=1 SV=2	54.4	0	0	1	1	NF	10000
	sp|Q15417|CNN3_HUMAN	CNN3	5	6	800000	0.24			sp|P05198|IF2A_HUMAN	EIF2S1	2	2	61000	0.0582		sp|Q9H444|CHM4B_HUMAN	CHMP4B	Charged multivesicular body protein 4b OS=Homo sapiens GN=CHMP4B PE=1 SV=1	24.93	1	1	1	1	38000	15000
	sp|A5YKK6|CNOT1_HUMAN	CNOT1	3	4	69000	0.0208			sp|Q2VIR3|IF2GL_HUMAN	EIF2S3L	1	1	23000	0.022		sp|Q99653|CHP1_HUMAN	CHP1	Calcineurin B homologous protein 1 OS=Homo sapiens GN=CHP1 PE=1 SV=3	22.44	1	1	0	0	20000	NF
	sp|Q9NZN8|CNOT2_HUMAN	CNOT2	1	1	25000	0.00739			sp|Q14152|EIF3A_HUMAN	EIF3A	5	6	97000	0.0924		sp|Q6FI81|CPIN1_HUMAN	CIAPIN1	Anamorsin OS=Homo sapiens GN=CIAPIN1 PE=1 SV=2	33.56	1	1	0	0	46000	NF
	sp|P09543|CN37_HUMAN	CNP	4	5	360000	0.11			sp|P60228|EIF3E_HUMAN	EIF3E	8	9	340000	0.33		sp|O14578|CTRO_HUMAN	CIT	Citron Rho-interacting kinase OS=Homo sapiens GN=CIT PE=1 SV=2	231.29	1	2	0	0	84000	NF
	sp|Q13057|COASY_HUMAN	COASY	1	1	890	0.000268			sp|O00303|EIF3F_HUMAN	EIF3F	4	5	160000	0.15		sp|Q07065|CKAP4_HUMAN	CKAP4	Cytoskeleton-associated protein 4 OS=Homo sapiens GN=CKAP4 PE=1 SV=2	65.98	3	3	0	0	82000	NF
	sp|P02452|CO1A1_HUMAN	COL1A1	2	2	70000	0.0211			sp|O15372|EIF3H_HUMAN	EIF3H	1	1	17000	0.0165		sp|Q14008|CKAP5_HUMAN	CKAP5	Cytoskeleton-associated protein 5 OS=Homo sapiens GN=CKAP5 PE=1 SV=3	225.35	8	8	4	4	200000	53000
	sp|P53621|COPA_HUMAN	COPA	13	13	600000	0.18			sp|Q9Y262|EIF3L_HUMAN	EIF3L	5	5	190000	0.18		sp|O75122|CLAP2_HUMAN	CLASP2	CLIP-associating protein 2 OS=Homo sapiens GN=CLASP2 PE=1 SV=2	141.05	1	1	0	0	37000	NF
	sp|P53618|COPB_HUMAN	COPB1	13	14	1300000	0.4			sp|Q7L2H7|EIF3M_HUMAN	EIF3M	1	2	44000	0.0414		sp|O00299|CLIC1_HUMAN	CLIC1	Chloride intracellular channel protein 1 OS=Homo sapiens GN=CLIC1 PE=1 SV=4	26.91	5	5	4	5	710000	280000
	sp|P35606|COPB2_HUMAN	COPB2	2	2	67000	0.0202			sp|P60842|IF4A1_HUMAN	EIF4A1	6	6	500000	0.47		sp|Q9Y696|CLIC4_HUMAN	CLIC4	Chloride intracellular channel protein 4 OS=Homo sapiens GN=CLIC4 PE=1 SV=4	28.75	3	4	0	0	130000	NF
	sp|Q9Y678|COPG1_HUMAN	COPG1	10	10	560000	0.17			sp|Q14240|IF4A2_HUMAN	EIF4A2	7	9	990000	0.94		sp|Q00610|CLH1_HUMAN	CLTC	Clathrin heavy chain 1 OS=Homo sapiens GN=CLTC PE=1 SV=5	191.49	19	20	17	18	1700000	880000
	sp|Q9UBF2|COPG2_HUMAN	COPG2	3	4	120000	0.0375			tr|C9JUF0|C9JUF0_HUMAN	EIF4A2	1	1	19000	0.0181		sp|Q8N1G2|CMTR1_HUMAN	CMTR1	Cap-specific mRNA (nucleoside-2'-O-)-methyltransferase 1 OS=Homo sapiens GN=CMTR1 PE=1 SV=1	95.26	1	2	0	0	12000	NF
	sp|P61923|COPZ1_HUMAN	COPZ1	1	1	19000	0.00567			sp|Q04637|IF4G1_HUMAN	EIF4G1	9	9	190000	0.18		sp|Q99439|CNN2_HUMAN	CNN2	Calponin-2 OS=Homo sapiens GN=CNN2 PE=1 SV=4	33.68	1	1	1	1	200000	99000
	sp|Q9BR76|COR1B_HUMAN	CORO1B	1	1	33000	0.00983			sp|P78344|IF4G2_HUMAN	EIF4G2	1	2	45000	0.0426		sp|Q15417|CNN3_HUMAN	CNN3	Calponin-3 OS=Homo sapiens GN=CNN3 PE=1 SV=1	36.39	5	6	5	5	800000	350000
	sp|P57737|CORO7_HUMAN	CORO7	2	2	34000	0.0101			sp|P56537|IF6_HUMAN	EIF6	2	2	20000	0.0193		sp|A5YKK6|CNOT1_HUMAN	CNOT1	CCR4-NOT transcription complex subunit 1 OS=Homo sapiens GN=CNOT1 PE=1 SV=2	266.77	3	4	2	2	69000	25000
	sp|Q9UI42|CBPA4_HUMAN	CPA4	1	1	48000	0.0143			sp|P06733|ENOA_HUMAN	ENO1	6	6	160000	0.16		sp|Q9NZN8|CNOT2_HUMAN	CNOT2	CCR4-NOT transcription complex subunit 2 OS=Homo sapiens GN=CNOT2 PE=1 SV=1	59.7	1	1	0	0	25000	NF
	sp|Q99829|CPNE1_HUMAN	CPNE1	3	3	160000	0.0467			sp|P13929|ENOB_HUMAN	ENO3	1	1	3500	0.00333		sp|P09543|CN37_HUMAN	CNP	2',3'-cyclic-nucleotide 3'-phosphodiesterase OS=Homo sapiens GN=CNP PE=1 SV=2	47.55	4	5	0	0	360000	NF
	sp|O75131|CPNE3_HUMAN	CPNE3	3	3	160000	0.0478			sp|P29317|EPHA2_HUMAN	EPHA2	1	1	4000	0.00382		sp|Q13057|COASY_HUMAN	COASY	Bifunctional coenzyme A synthase OS=Homo sapiens GN=COASY PE=1 SV=4	62.29	1	1	0	0	890	NF
	sp|Q16630|CPSF6_HUMAN	CPSF6	1	1	18000	0.00537			sp|O75477|ERLN1_HUMAN	ERLIN1	3	3	170000	0.16		sp|P02452|CO1A1_HUMAN	COL1A1	Collagen alpha-1(I) chain OS=Homo sapiens GN=COL1A1 PE=1 SV=5	138.86	2	2	2	7	70000	310000
	sp|P55060|XPO2_HUMAN	CSE1L	7	7	490000	0.15			sp|O94905|ERLN2_HUMAN	ERLIN2	1	1	36000	0.0345		tr|D3DTX7|D3DTX7_HUMAN	COL1A1	Collagen, type I, alpha 1, isoform CRA_a OS=Homo sapiens GN=COL1A1 PE=4 SV=1	84.69	0	0	1	1	NF	87000
	sp|P41240|CSK_HUMAN	CSK	3	3	100000	0.0308			sp|P62495|ERF1_HUMAN	ETF1	2	2	38000	0.0358		sp|P02461|CO3A1_HUMAN	COL3A1	Collagen alpha-1(III) chain OS=Homo sapiens GN=COL3A1 PE=1 SV=4	138.48	0	0	1	1	NF	58000
	sp|Q8N752|KC1AL_HUMAN	CSNK1A1L	1	1	23000	0.00686			sp|P13804|ETFA_HUMAN	ETFA	2	3	28000	0.0268		sp|P53621|COPA_HUMAN	COPA	Coatomer subunit alpha OS=Homo sapiens GN=COPA PE=1 SV=2	138.26	13	13	7	8	600000	140000
	sp|P48730|KC1D_HUMAN	CSNK1D	1	1	21000	0.00635			sp|P15311|EZRI_HUMAN	EZR	2	2	51000	0.0479		sp|P53618|COPB_HUMAN	COPB1	Coatomer subunit beta OS=Homo sapiens GN=COPB1 PE=1 SV=3	107.07	13	14	7	10	1300000	330000
	sp|P21291|CSRP1_HUMAN	CSRP1	1	1	25000	0.00756			sp|Q01469|FABP5_HUMAN	FABP5	2	2	110000	0.0999		sp|P35606|COPB2_HUMAN	COPB2	Coatomer subunit beta' OS=Homo sapiens GN=COPB2 PE=1 SV=2	102.42	2	2	0	0	67000	NF
	sp|P09228|CYTT_HUMAN	CST2	1	1	99000	0.0297			sp|Q9BZQ8|NIBAN_HUMAN	FAM129A	2	2	22000	0.0205		sp|Q9Y678|COPG1_HUMAN	COPG1	Coatomer subunit gamma-1 OS=Homo sapiens GN=COPG1 PE=1 SV=1	97.66	10	10	4	5	560000	130000
	sp|P01036|CYTS_HUMAN	CST4	1	2	63000	0.019			sp|Q96TA1|NIBL1_HUMAN	FAM129B	4	4	160000	0.15		sp|Q9UBF2|COPG2_HUMAN	COPG2	Coatomer subunit gamma-2 OS=Homo sapiens GN=COPG2 PE=1 SV=1	97.56	3	4	0	0	120000	NF
	sp|P04080|CYTB_HUMAN	CSTB	1	1	80000	0.024			sp|A6ND36|FA83G_HUMAN	FAM83G	1	1	14000	0.0133		sp|P61923|COPZ1_HUMAN	COPZ1	Coatomer subunit zeta-1 OS=Homo sapiens GN=COPZ1 PE=1 SV=1	20.19	1	1	1	1	19000	25000
	sp|P35221|CTNA1_HUMAN	CTNNA1	2	3	170000	0.0497			sp|Q9Y285|SYFA_HUMAN	FARSA	1	1	13000	0.0127		sp|Q9BR76|COR1B_HUMAN	CORO1B	Coronin-1B OS=Homo sapiens GN=CORO1B PE=1 SV=1	54.2	1	1	1	1	33000	10000
	sp|O60716|CTND1_HUMAN	CTNND1	7	8	250000	0.0738			sp|P49327|FAS_HUMAN	FASN	6	6	74000	0.07		sp|P57737|CORO7_HUMAN	CORO7	Coronin-7 OS=Homo sapiens GN=CORO7 PE=1 SV=2	100.54	2	2	0	0	34000	NF
	sp|P17812|PYRG1_HUMAN	CTPS1	3	3	120000	0.0359			sp|P62861|RS30_HUMAN	FAU	1	1	68000	0.0647		sp|Q9UI42|CBPA4_HUMAN	CPA4	Carboxypeptidase A4 OS=Homo sapiens GN=CPA4 PE=1 SV=2	47.32	1	1	2	2	48000	61000
	sp|Q14247|SRC8_HUMAN	CTTN	3	3	140000	0.0434			sp|Q6PIW4|FIGL1_HUMAN	FIGNL1	1	1	17000	0.0163		sp|Q99829|CPNE1_HUMAN	CPNE1	Copine-1 OS=Homo sapiens GN=CPNE1 PE=1 SV=1	59.02	3	3	3	3	160000	65000
	tr|A0A087WTG3|A0A087WTG3_HUMAN	CUL3	1	5	750000	0.23			sp|P62942|FKB1A_HUMAN	FKBP1A	1	1	31000	0.0297		sp|O75131|CPNE3_HUMAN	CPNE3	Copine-3 OS=Homo sapiens GN=CPNE3 PE=1 SV=1	60.09	3	3	2	2	160000	18000
	sp|Q13619|CUL4A_HUMAN	CUL4A	2	2	39000	0.0117			sp|Q13045|FLII_HUMAN	FLII	2	2	25000	0.0241		sp|Q16630|CPSF6_HUMAN	CPSF6	Cleavage and polyadenylation specificity factor subunit 6 OS=Homo sapiens GN=CPSF6 PE=1 SV=2	59.17	1	1	0	0	18000	NF
	sp|Q13620|CUL4B_HUMAN	CUL4B	1	1	33000	0.00988			sp|P21333|FLNA_HUMAN	FLNA	52	56	5100000	4.85		sp|P55060|XPO2_HUMAN	CSE1L	Exportin-2 OS=Homo sapiens GN=CSE1L PE=1 SV=3	110.35	7	7	6	6	490000	200000
	sp|Q7L576|CYFP1_HUMAN	CYFIP1	1	1	20000	0.00601			sp|O75369|FLNB_HUMAN	FLNB	47	57	3200000	3.01		sp|P41240|CSK_HUMAN	CSK	Tyrosine-protein kinase CSK OS=Homo sapiens GN=CSK PE=1 SV=1	50.67	3	3	0	0	100000	NF
	sp|P14868|SYDC_HUMAN	DARS	11	11	690000	0.21			sp|Q14315|FLNC_HUMAN	FLNC	20	20	580000	0.55		sp|Q8N752|KC1AL_HUMAN	CSNK1A1L	Casein kinase I isoform alpha-like OS=Homo sapiens GN=CSNK1A1L PE=2 SV=2	39.06	1	1	0	0	23000	NF
	sp|Q16643|DREB_HUMAN	DBN1	4	4	200000	0.0613			sp|P04406|G3P_HUMAN	GAPDH	1	1	160000	0.15		sp|P48730|KC1D_HUMAN	CSNK1D	Casein kinase I isoform delta OS=Homo sapiens GN=CSNK1D PE=1 SV=2	47.3	1	1	0	0	21000	NF
	sp|P61962|DCAF7_HUMAN	DCAF7	1	1	12000	0.00355			sp|P04062|GLCM_HUMAN	GBA	1	1	4300	0.00408		sp|P21291|CSRP1_HUMAN	CSRP1	Cysteine and glycine-rich protein 1 OS=Homo sapiens GN=CSRP1 PE=1 SV=3	20.55	1	1	0	0	25000	NF
	sp|Q14203|DCTN1_HUMAN	DCTN1	1	1	33000	0.00994			sp|P48507|GSH0_HUMAN	GCLM	1	1	29000	0.0279		sp|P09228|CYTT_HUMAN	CST2	Cystatin-SA OS=Homo sapiens GN=CST2 PE=1 SV=1	16.43	1	1	3	3	99000	160000
	sp|Q13561|DCTN2_HUMAN	DCTN2	1	1	11000	0.00345			sp|Q92616|GCN1_HUMAN	GCN1	4	4	36000	0.034		sp|P01034|CYTC_HUMAN	CST3	Cystatin-C OS=Homo sapiens GN=CST3 PE=1 SV=1	15.79	0	0	1	1	NF	25000
	sp|P39656|OST48_HUMAN	DDOST	1	1	10000	0.00313			sp|P50395|GDIB_HUMAN	GDI2	2	2	29000	0.0274		sp|P01036|CYTS_HUMAN	CST4	Cystatin-S OS=Homo sapiens GN=CST4 PE=1 SV=3	16.2	1	2	2	3	63000	67000
	sp|Q92499|DDX1_HUMAN	DDX1	4	4	180000	0.0555			sp|Q7L5L3|GDPD3_HUMAN	GDPD3	1	2	13000	0.0122		sp|Q15828|CYTM_HUMAN	CST6	Cystatin-M OS=Homo sapiens GN=CST6 PE=1 SV=1	16.5	0	0	1	1	NF	32000
	sp|Q92841|DDX17_HUMAN	DDX17	11	11	1100000	0.32			sp|P14136|GFAP_HUMAN	GFAP	1	13	2800000	2.63		sp|P04080|CYTB_HUMAN	CSTB	Cystatin-B OS=Homo sapiens GN=CSTB PE=1 SV=2	11.13	1	1	1	1	80000	53000
	sp|Q9NUU7|DD19A_HUMAN	DDX19A	1	2	85000	0.0257			sp|Q06210|GFPT1_HUMAN	GFPT1	2	2	23000	0.0215		sp|P35221|CTNA1_HUMAN	CTNNA1	Catenin alpha-1 OS=Homo sapiens GN=CTNNA1 PE=1 SV=1	100.01	2	3	0	0	170000	NF
	sp|Q9NR30|DDX21_HUMAN	DDX21	4	5	100000	0.0313			sp|O75223|GGCT_HUMAN	GGCT	3	3	160000	0.15		sp|O60716|CTND1_HUMAN	CTNND1	Catenin delta-1 OS=Homo sapiens GN=CTNND1 PE=1 SV=1	108.1	7	8	2	2	250000	23000
	sp|O00148|DX39A_HUMAN	DDX39A	8	8	810000	0.24			sp|O14908|GIPC1_HUMAN	GIPC1	1	1	6400	0.00611		sp|P17812|PYRG1_HUMAN	CTPS1	CTP synthase 1 OS=Homo sapiens GN=CTPS1 PE=1 SV=2	66.65	3	3	1	1	120000	12000
	sp|Q13838|DX39B_HUMAN	DDX39B	2	2	41000	0.0123			sp|P35754|GLRX1_HUMAN	GLRX	1	1	19000	0.0178		sp|Q14247|SRC8_HUMAN	CTTN	Src substrate cortactin OS=Homo sapiens GN=CTTN PE=1 SV=2	61.55	3	3	0	0	140000	NF
	sp|O00571|DDX3X_HUMAN	DDX3X	5	6	300000	0.0912			sp|O76003|GLRX3_HUMAN	GLRX3	2	2	35000	0.033		tr|A0A087WTG3|A0A087WTG3_HUMAN	CUL3	Cullin-3 OS=Homo sapiens GN=CUL3 PE=1 SV=1	39.12	1	5	0	0	750000	NF
	sp|O15523|DDX3Y_HUMAN	DDX3Y	12	15	1500000	0.44			sp|P04899|GNAI2_HUMAN	GNAI2	1	1	17000	0.0165		sp|Q13619|CUL4A_HUMAN	CUL4A	Cullin-4A OS=Homo sapiens GN=CUL4A PE=1 SV=3	87.62	2	2	0	0	39000	NF
	sp|Q7L014|DDX46_HUMAN	DDX46	1	1	21000	0.00634			sp|P08754|GNAI3_HUMAN	GNAI3	2	2	92000	0.0874		sp|Q13620|CUL4B_HUMAN	CUL4B	Cullin-4B OS=Homo sapiens GN=CUL4B PE=1 SV=4	103.92	1	1	1	1	33000	13000
	sp|Q9H0S4|DDX47_HUMAN	DDX47	2	2	36000	0.0107			sp|P62879|GBB2_HUMAN	GNB2	1	1	54000	0.0514		sp|Q7L576|CYFP1_HUMAN	CYFIP1	Cytoplasmic FMR1-interacting protein 1 OS=Homo sapiens GN=CYFIP1 PE=1 SV=1	145.09	1	1	0	0	20000	NF
	sp|P17844|DDX5_HUMAN	DDX5	10	11	970000	0.29			sp|Q9Y2Q3|GSTK1_HUMAN	GSTK1	1	1	6400	0.00605		sp|P14868|SYDC_HUMAN	DARS	Aspartate--tRNA ligase, cytoplasmic OS=Homo sapiens GN=DARS PE=1 SV=2	57.1	11	11	4	4	690000	140000
	sp|Q9NY93|DDX56_HUMAN	DDX56	1	1	28000	0.00836			sp|P46976|GLYG_HUMAN	GYG1	1	1	9800	0.00931		sp|Q16643|DREB_HUMAN	DBN1	Drebrin OS=Homo sapiens GN=DBN1 PE=1 SV=4	71.39	4	4	1	1	200000	18000
	sp|P26196|DDX6_HUMAN	DDX6	4	4	220000	0.0658			sp|P42357|HUTH_HUMAN	HAL	5	5	120000	0.12		sp|P61962|DCAF7_HUMAN	DCAF7	DDB1- and CUL4-associated factor 7 OS=Homo sapiens GN=DCAF7 PE=1 SV=1	38.9	1	1	0	0	12000	NF
	sp|P17661|DESM_HUMAN	DES	2	2	540000	0.16			sp|P12081|SYHC_HUMAN	HARS	1	1	15000	0.0138		sp|Q14203|DCTN1_HUMAN	DCTN1	Dynactin subunit 1 OS=Homo sapiens GN=DCTN1 PE=1 SV=3	141.61	1	1	1	1	33000	22000
	sp|O60443|DFNA5_HUMAN	DFNA5	2	3	64000	0.0194			sp|P69905|HBA_HUMAN	HBA1	2	2	62000	0.0586		sp|Q13561|DCTN2_HUMAN	DCTN2	Dynactin subunit 2 OS=Homo sapiens GN=DCTN2 PE=1 SV=4	44.2	1	1	0	0	11000	NF
	sp|Q6IAN0|DRS7B_HUMAN	DHRS7B	1	1	4300	0.0013			sp|P68871|HBB_HUMAN	HBB	4	4	290000	0.27		sp|P39656|OST48_HUMAN	DDOST	Dolichyl-diphosphooligosaccharide--protein glycosyltransferase 48 kDa subunit OS=Homo sapiens GN=DDOST PE=1 SV=4	50.77	1	1	0	0	10000	NF
	sp|O43143|DHX15_HUMAN	DHX15	8	8	370000	0.11			sp|Q00341|VIGLN_HUMAN	HDLBP	3	4	77000	0.0732		sp|Q92499|DDX1_HUMAN	DDX1	ATP-dependent RNA helicase DDX1 OS=Homo sapiens GN=DDX1 PE=1 SV=2	82.38	4	4	0	0	180000	NF
	sp|Q7Z478|DHX29_HUMAN	DHX29	1	1	22000	0.00659			sp|O75146|HIP1R_HUMAN	HIP1R	6	6	100000	0.0973		sp|Q92841|DDX17_HUMAN	DDX17	Probable ATP-dependent RNA helicase DDX17 OS=Homo sapiens GN=DDX17 PE=1 SV=2	80.22	11	11	3	3	1100000	250000
	sp|Q7L2E3|DHX30_HUMAN	DHX30	2	2	49000	0.0146			sp|Q02539|H11_HUMAN	HIST1H1A	1	1	100000	0.0985		sp|Q9NUU7|DD19A_HUMAN	DDX19A	ATP-dependent RNA helicase DDX19A OS=Homo sapiens GN=DDX19A PE=1 SV=1	53.94	1	2	1	1	85000	5500
	sp|Q08211|DHX9_HUMAN	DHX9	7	7	330000	0.0997			sp|Q96KK5|H2A1H_HUMAN	HIST1H2AH	4	5	240000	0.23		sp|Q9NR30|DDX21_HUMAN	DDX21	Nucleolar RNA helicase 2 OS=Homo sapiens GN=DDX21 PE=1 SV=5	87.29	4	5	1	1	100000	9700
	sp|O60610|DIAP1_HUMAN	DIAPH1	11	14	600000	0.18			sp|P33778|H2B1B_HUMAN	HIST1H2BB	3	4	160000	0.15		sp|O00148|DX39A_HUMAN	DDX39A	ATP-dependent RNA helicase DDX39A OS=Homo sapiens GN=DDX39A PE=1 SV=2	49.1	8	8	2	2	810000	95000
	sp|Q9UNQ2|DIM1_HUMAN	DIMT1	2	2	54000	0.0162			sp|P62805|H4_HUMAN	HIST1H4A	4	6	720000	0.68		sp|Q13838|DX39B_HUMAN	DDX39B	Spliceosome RNA helicase DDX39B OS=Homo sapiens GN=DDX39B PE=1 SV=1	48.96	2	2	0	0	41000	NF
	sp|Q96HU8|DIRA2_HUMAN	DIRAS2	1	1	100000	0.03			sp|Q71DI3|H32_HUMAN	HIST2H3A	3	3	280000	0.26		sp|O00571|DDX3X_HUMAN	DDX3X	ATP-dependent RNA helicase DDX3X OS=Homo sapiens GN=DDX3X PE=1 SV=3	73.2	5	6	3	3	300000	78000
	tr|Q5HYB6|Q5HYB6_HUMAN	DKFZp686J1372	1	1	33000	0.00996			sp|Q32P51|RA1L2_HUMAN	HNRNPA1L2	1	1	25000	0.0235		sp|O15523|DDX3Y_HUMAN	DDX3Y	ATP-dependent RNA helicase DDX3Y OS=Homo sapiens GN=DDX3Y PE=1 SV=2	73.11	12	15	10	10	1500000	440000
	sp|Q9UGM3|DMBT1_HUMAN	DMBT1	1	1	66000	0.0198			sp|P22626|ROA2_HUMAN	HNRNPA2B1	2	2	53000	0.0502		sp|Q7L014|DDX46_HUMAN	DDX46	Probable ATP-dependent RNA helicase DDX46 OS=Homo sapiens GN=DDX46 PE=1 SV=2	117.29	1	1	0	0	21000	NF
	sp|Q86Y56|DAAF5_HUMAN	DNAAF5	4	4	73000	0.0218			sp|P52597|HNRPF_HUMAN	HNRNPF	3	4	140000	0.13		sp|Q9H0S4|DDX47_HUMAN	DDX47	Probable ATP-dependent RNA helicase DDX47 OS=Homo sapiens GN=DDX47 PE=1 SV=1	50.61	2	2	0	0	36000	NF
	sp|P31689|DNJA1_HUMAN	DNAJA1	1	1	39000	0.0118			sp|P55795|HNRH2_HUMAN	HNRNPH2	2	2	59000	0.0556		sp|P17844|DDX5_HUMAN	DDX5	Probable ATP-dependent RNA helicase DDX5 OS=Homo sapiens GN=DDX5 PE=1 SV=1	69.1	10	11	4	5	970000	220000
	sp|Q9NVH1|DJC11_HUMAN	DNAJC11	1	1	100000	0.0302			sp|P61978|HNRPK_HUMAN	HNRNPK	5	5	88000	0.0833		sp|Q9NY93|DDX56_HUMAN	DDX56	Probable ATP-dependent RNA helicase DDX56 OS=Homo sapiens GN=DDX56 PE=1 SV=1	61.55	1	1	0	0	28000	NF
	sp|Q99615|DNJC7_HUMAN	DNAJC7	1	1	20000	0.00599			sp|P52272|HNRPM_HUMAN	HNRNPM	7	8	300000	0.29		sp|P26196|DDX6_HUMAN	DDX6	Probable ATP-dependent RNA helicase DDX6 OS=Homo sapiens GN=DDX6 PE=1 SV=2	54.38	4	4	4	5	220000	65000
	sp|O00429|DNM1L_HUMAN	DNM1L	10	13	520000	0.16			sp|Q00839|HNRPU_HUMAN	HNRNPU	3	3	64000	0.061		sp|P17661|DESM_HUMAN	DES	Desmin OS=Homo sapiens GN=DES PE=1 SV=3	53.5	2	2	0	0	540000	NF
	sp|P50570|DYN2_HUMAN	DNM2	12	12	550000	0.17			sp|P07900|HS90A_HUMAN	HSP90AA1	6	6	440000	0.41		sp|O60443|DFNA5_HUMAN	DFNA5	Non-syndromic hearing impairment protein 5 OS=Homo sapiens GN=DFNA5 PE=1 SV=2	54.52	2	3	1	1	64000	22000
	sp|Q9UQ16|DYN3_HUMAN	DNM3	1	2	8000	0.0024			sp|Q14568|HS902_HUMAN	HSP90AA2P	1	1	44000	0.0421		sp|Q6IAN0|DRS7B_HUMAN	DHRS7B	Dehydrogenase/reductase SDR family member 7B OS=Homo sapiens GN=DHRS7B PE=1 SV=2	35.1	1	1	0	0	4300	NF
	sp|Q6XZF7|DNMBP_HUMAN	DNMBP	6	6	240000	0.073			sp|P08238|HS90B_HUMAN	HSP90AB1	4	4	330000	0.31		sp|O43143|DHX15_HUMAN	DHX15	Pre-mRNA-splicing factor ATP-dependent RNA helicase DHX15 OS=Homo sapiens GN=DHX15 PE=1 SV=2	90.88	8	8	1	1	370000	17000
	sp|O60762|DPM1_HUMAN	DPM1	3	3	120000	0.0361			sp|Q58FF8|H90B2_HUMAN	HSP90AB2P	4	4	470000	0.44		sp|Q7Z478|DHX29_HUMAN	DHX29	ATP-dependent RNA helicase DHX29 OS=Homo sapiens GN=DHX29 PE=1 SV=2	155.14	1	1	0	0	22000	NF
	sp|Q16555|DPYL2_HUMAN	DPYSL2	1	1	31000	0.00941			sp|Q58FF7|H90B3_HUMAN	HSP90AB3P	1	1	180000	0.17		sp|Q7L2E3|DHX30_HUMAN	DHX30	Putative ATP-dependent RNA helicase DHX30 OS=Homo sapiens GN=DHX30 PE=1 SV=1	133.85	2	2	2	2	49000	24000
	sp|Q9Y295|DRG1_HUMAN	DRG1	4	4	140000	0.0425			sp|Q58FF6|H90B4_HUMAN	HSP90AB4P	3	3	100000	0.0987		sp|Q08211|DHX9_HUMAN	DHX9	ATP-dependent RNA helicase A OS=Homo sapiens GN=DHX9 PE=1 SV=4	140.87	7	7	3	3	330000	43000
	sp|P55039|DRG2_HUMAN	DRG2	1	1	21000	0.00626			sp|P14625|ENPL_HUMAN	HSP90B1	4	4	200000	0.19		sp|O60610|DIAP1_HUMAN	DIAPH1	Protein diaphanous homolog 1 OS=Homo sapiens GN=DIAPH1 PE=1 SV=2	141.26	11	14	0	0	600000	NF
	sp|Q14126|DSG2_HUMAN	DSG2	3	4	38000	0.0114			sp|P0DMV9|HS71B_HUMAN	HSPA1B	4	4	140000	0.13		sp|Q9UNQ2|DIM1_HUMAN	DIMT1	Probable dimethyladenosine transferase OS=Homo sapiens GN=DIMT1 PE=1 SV=1	35.21	2	2	0	0	54000	NF
	sp|P23919|KTHY_HUMAN	DTYMK	3	3	110000	0.0317			sp|P34931|HS71L_HUMAN	HSPA1L	3	3	90000	0.0848		sp|Q96HU8|DIRA2_HUMAN	DIRAS2	GTP-binding protein Di-Ras2 OS=Homo sapiens GN=DIRAS2 PE=1 SV=1	22.47	1	1	1	1	100000	73000
	sp|Q14204|DYHC1_HUMAN	DYNC1H1	32	33	1400000	0.43			sp|P54652|HSP72_HUMAN	HSPA2	5	5	260000	0.25		tr|Q5HYB6|Q5HYB6_HUMAN	DKFZp686J1372	Epididymis luminal protein 189 OS=Homo sapiens GN=DKFZp686J1372 PE=1 SV=1	27.16	1	1	1	1	33000	16000
	sp|Q9Y6G9|DC1L1_HUMAN	DYNC1LI1	1	1	26000	0.00783			sp|P11021|GRP78_HUMAN	HSPA5	10	12	640000	0.61		sp|Q9UGM3|DMBT1_HUMAN	DMBT1	Deleted in malignant brain tumors 1 protein OS=Homo sapiens GN=DMBT1 PE=1 SV=2	260.57	1	1	1	1	66000	71000
	sp|Q8TF09|DLRB2_HUMAN	DYNLRB2	1	1	33000	0.00995			sp|P11142|HSP7C_HUMAN	HSPA8	12	14	1200000	1.1		sp|Q86Y56|DAAF5_HUMAN	DNAAF5	Dynein assembly factor 5, axonemal OS=Homo sapiens GN=DNAAF5 PE=1 SV=4	93.46	4	4	0	0	73000	NF
	sp|Q16610|ECM1_HUMAN	ECM1	1	1	49000	0.0147			sp|P38646|GRP75_HUMAN	HSPA9	9	10	320000	0.31		sp|P31689|DNJA1_HUMAN	DNAJA1	DnaJ homolog subfamily A member 1 OS=Homo sapiens GN=DNAJA1 PE=1 SV=2	44.84	1	1	0	0	39000	NF
	sp|Q5VYK3|ECM29_HUMAN	ECM29	1	2	8400	0.00253			sp|P04792|HSPB1_HUMAN	HSPB1	5	5	320000	0.3		sp|Q9NVH1|DJC11_HUMAN	DNAJC11	DnaJ homolog subfamily C member 11 OS=Homo sapiens GN=DNAJC11 PE=1 SV=2	63.24	1	1	0	0	100000	NF
	sp|P68104|EF1A1_HUMAN	EEF1A1	14	22	5700000	1.7			sp|P10809|CH60_HUMAN	HSPD1	9	9	280000	0.27		sp|Q99615|DNJC7_HUMAN	DNAJC7	DnaJ homolog subfamily C member 7 OS=Homo sapiens GN=DNAJC7 PE=1 SV=2	56.4	1	1	0	0	20000	NF
	sp|P24534|EF1B_HUMAN	EEF1B2	1	1	33000	0.01			sp|Q9NSE4|SYIM_HUMAN	IARS2	3	3	45000	0.0425		sp|O00429|DNM1L_HUMAN	DNM1L	Dynamin-1-like protein OS=Homo sapiens GN=DNM1L PE=1 SV=2	81.83	10	13	5	5	520000	170000
	sp|P29692|EF1D_HUMAN	EEF1D	3	3	520000	0.16			sp|P01876|IGHA1_HUMAN	IGHA1	4	5	280000	0.26		sp|P50570|DYN2_HUMAN	DNM2	Dynamin-2 OS=Homo sapiens GN=DNM2 PE=1 SV=2	98	12	12	10	10	550000	290000
	sp|P26641|EF1G_HUMAN	EEF1G	7	7	830000	0.25			sp|P01857|IGHG1_HUMAN	IGHG1	2	3	95000	0.0902		sp|Q9UQ16|DYN3_HUMAN	DNM3	Dynamin-3 OS=Homo sapiens GN=DNM3 PE=1 SV=4	97.68	1	2	0	0	8000	NF
	sp|P13639|EF2_HUMAN	EEF2	15	15	1700000	0.5			sp|P01834|IGKC_HUMAN	IGKC	1	2	28000	0.0265		sp|Q6XZF7|DNMBP_HUMAN	DNMBP	Dynamin-binding protein OS=Homo sapiens GN=DNMBP PE=1 SV=1	177.24	6	6	2	2	240000	32000
	sp|Q9BUP0|EFHD1_HUMAN	EFHD1	2	2	98000	0.0295			sp|P0DOY2|IGLC2_HUMAN	IGLC2	2	5	81000	0.0765		sp|O60762|DPM1_HUMAN	DPM1	Dolichol-phosphate mannosyltransferase subunit 1 OS=Homo sapiens GN=DPM1 PE=1 SV=1	29.62	3	3	2	2	120000	24000
	sp|Q96C19|EFHD2_HUMAN	EFHD2	5	5	270000	0.0801			sp|Q12905|ILF2_HUMAN	ILF2	1	1	5000	0.0047		sp|Q16555|DPYL2_HUMAN	DPYSL2	Dihydropyrimidinase-related protein 2 OS=Homo sapiens GN=DPYSL2 PE=1 SV=1	62.25	1	1	0	0	31000	NF
	sp|P00533|EGFR_HUMAN	EGFR	4	4	220000	0.0667			sp|Q13418|ILK_HUMAN	ILK	3	4	64000	0.0606		sp|Q9Y295|DRG1_HUMAN	DRG1	Developmentally-regulated GTP-binding protein 1 OS=Homo sapiens GN=DRG1 PE=1 SV=1	40.52	4	4	2	2	140000	25000
	sp|Q9H4M9|EHD1_HUMAN	EHD1	11	11	930000	0.28			sp|P12268|IMDH2_HUMAN	IMPDH2	4	4	96000	0.0906		sp|P55039|DRG2_HUMAN	DRG2	Developmentally-regulated GTP-binding protein 2 OS=Homo sapiens GN=DRG2 PE=1 SV=1	40.72	1	1	1	1	21000	8800
	sp|Q9NZN3|EHD3_HUMAN	EHD3	1	1	26000	0.00767			sp|Q16352|AINX_HUMAN	INA	1	2	190000	0.18		sp|Q14126|DSG2_HUMAN	DSG2	Desmoglein-2 OS=Homo sapiens GN=DSG2 PE=1 SV=2	122.22	3	4	0	0	38000	NF
	sp|Q9H223|EHD4_HUMAN	EHD4	4	4	180000	0.0537			sp|O00410|IPO5_HUMAN	IPO5	1	1	9900	0.00939		sp|P60981|DEST_HUMAN	DSTN	Destrin OS=Homo sapiens GN=DSTN PE=1 SV=3	18.49	0	0	1	1	NF	27000
	sp|P19525|E2AK2_HUMAN	EIF2AK2	5	5	140000	0.0428			sp|O95373|IPO7_HUMAN	IPO7	1	1	3800	0.00364		sp|P23919|KTHY_HUMAN	DTYMK	Thymidylate kinase OS=Homo sapiens GN=DTYMK PE=1 SV=4	23.8	3	3	2	2	110000	34000
	sp|P49770|EI2BB_HUMAN	EIF2B2	2	2	21000	0.0062			sp|P46940|IQGA1_HUMAN	IQGAP1	22	23	710000	0.67		sp|Q13115|DUS4_HUMAN	DUSP4	Dual specificity protein phosphatase 4 OS=Homo sapiens GN=DUSP4 PE=1 SV=1	42.93	0	0	1	1	NF	6900
	sp|Q9UI10|EI2BD_HUMAN	EIF2B4	2	2	61000	0.0183			sp|Q86VI3|IQGA3_HUMAN	IQGAP3	4	4	140000	0.14		sp|Q14204|DYHC1_HUMAN	DYNC1H1	Cytoplasmic dynein 1 heavy chain 1 OS=Homo sapiens GN=DYNC1H1 PE=1 SV=5	532.07	32	33	12	12	1400000	270000
	sp|P05198|IF2A_HUMAN	EIF2S1	3	3	190000	0.0569			sp|P05161|ISG15_HUMAN	ISG15	2	2	34000	0.0327		sp|Q9Y6G9|DC1L1_HUMAN	DYNC1LI1	Cytoplasmic dynein 1 light intermediate chain 1 OS=Homo sapiens GN=DYNC1LI1 PE=1 SV=3	56.54	1	1	0	0	26000	NF
	sp|P20042|IF2B_HUMAN	EIF2S2	2	2	85000	0.0255			sp|P01591|IGJ_HUMAN	JCHAIN	1	1	67000	0.0636		sp|Q8TF09|DLRB2_HUMAN	DYNLRB2	Dynein light chain roadblock-type 2 OS=Homo sapiens GN=DYNLRB2 PE=1 SV=1	10.85	1	1	0	0	33000	NF
	sp|P41091|IF2G_HUMAN	EIF2S3	1	1	110000	0.033			sp|Q9H910|JUPI2_HUMAN	JPT2	2	2	31000	0.0297		sp|Q16610|ECM1_HUMAN	ECM1	Extracellular matrix protein 1 OS=Homo sapiens GN=ECM1 PE=1 SV=2	60.64	1	1	1	1	49000	47000
	sp|Q2VIR3|IF2GL_HUMAN	EIF2S3L	2	2	180000	0.0544			sp|Q8TCG1|CIP2A_HUMAN	KIAA1524	2	2	15000	0.014		sp|Q5VYK3|ECM29_HUMAN	ECM29	Proteasome-associated protein ECM29 homolog OS=Homo sapiens GN=ECM29 PE=1 SV=2	204.16	1	2	0	0	8400	NF
	sp|Q14152|EIF3A_HUMAN	EIF3A	9	10	410000	0.12			sp|P52732|KIF11_HUMAN	KIF11	2	2	65000	0.0616		sp|O43854|EDIL3_HUMAN	EDIL3	EGF-like repeat and discoidin I-like domain-containing protein 3 OS=Homo sapiens GN=EDIL3 PE=1 SV=1	53.73	0	0	1	1	NF	15000
	sp|P55884|EIF3B_HUMAN	EIF3B	1	1	29000	0.00877			sp|Q02241|KIF23_HUMAN	KIF23	1	1	6400	0.00607		sp|P68104|EF1A1_HUMAN	EEF1A1	Elongation factor 1-alpha 1 OS=Homo sapiens GN=EEF1A1 PE=1 SV=1	50.11	14	22	14	19	5700000	1900000
	sp|Q99613|EIF3C_HUMAN	EIF3C	5	6	450000	0.14			sp|Q99661|KIF2C_HUMAN	KIF2C	1	1	9100	0.00864		sp|P24534|EF1B_HUMAN	EEF1B2	Elongation factor 1-beta OS=Homo sapiens GN=EEF1B2 PE=1 SV=3	24.75	1	1	0	0	33000	NF
	sp|O15371|EIF3D_HUMAN	EIF3D	2	2	83000	0.0249			sp|Q12840|KIF5A_HUMAN	KIF5A	1	1	6100	0.00576		sp|P29692|EF1D_HUMAN	EEF1D	Elongation factor 1-delta OS=Homo sapiens GN=EEF1D PE=1 SV=5	31.1	3	3	0	0	520000	NF
	sp|P60228|EIF3E_HUMAN	EIF3E	14	16	1600000	0.48			sp|P33176|KINH_HUMAN	KIF5B	3	3	71000	0.0674		sp|P26641|EF1G_HUMAN	EEF1G	Elongation factor 1-gamma OS=Homo sapiens GN=EEF1G PE=1 SV=3	50.09	7	7	3	3	830000	230000
	sp|O00303|EIF3F_HUMAN	EIF3F	6	7	610000	0.18			sp|P52292|IMA1_HUMAN	KPNA2	3	4	69000	0.0651		sp|P13639|EF2_HUMAN	EEF2	Elongation factor 2 OS=Homo sapiens GN=EEF2 PE=1 SV=4	95.28	15	15	11	12	1700000	680000
	sp|O75821|EIF3G_HUMAN	EIF3G	2	3	72000	0.0217			sp|O60684|IMA7_HUMAN	KPNA6	1	1	18000	0.017		sp|Q9BUP0|EFHD1_HUMAN	EFHD1	EF-hand domain-containing protein D1 OS=Homo sapiens GN=EFHD1 PE=1 SV=1	26.91	2	2	2	2	98000	48000
	sp|O15372|EIF3H_HUMAN	EIF3H	2	2	170000	0.0504			sp|Q14974|IMB1_HUMAN	KPNB1	5	7	220000	0.2		sp|Q96C19|EFHD2_HUMAN	EFHD2	EF-hand domain-containing protein D2 OS=Homo sapiens GN=EFHD2 PE=1 SV=1	26.68	5	5	2	2	270000	56000
	sp|Q9Y262|EIF3L_HUMAN	EIF3L	11	12	1500000	0.44			sp|P11279|LAMP1_HUMAN	LAMP1	1	1	34000	0.0325		sp|P00533|EGFR_HUMAN	EGFR	Epidermal growth factor receptor OS=Homo sapiens GN=EGFR PE=1 SV=2	134.19	4	4	1	1	220000	9600
	sp|Q7L2H7|EIF3M_HUMAN	EIF3M	1	2	110000	0.0329			sp|P28838|AMPL_HUMAN	LAP3	3	3	49000	0.0466		sp|Q9H4M9|EHD1_HUMAN	EHD1	EH domain-containing protein 1 OS=Homo sapiens GN=EHD1 PE=1 SV=2	60.59	11	11	6	6	930000	200000
	sp|P60842|IF4A1_HUMAN	EIF4A1	7	9	1100000	0.32			sp|Q9P2J5|SYLC_HUMAN	LARS	1	1	21000	0.0203		sp|Q9NZN3|EHD3_HUMAN	EHD3	EH domain-containing protein 3 OS=Homo sapiens GN=EHD3 PE=1 SV=2	60.85	1	1	0	0	26000	NF
	sp|Q14240|IF4A2_HUMAN	EIF4A2	8	12	3200000	0.95			sp|Q14847|LASP1_HUMAN	LASP1	2	2	34000	0.0321		sp|Q9H223|EHD4_HUMAN	EHD4	EH domain-containing protein 4 OS=Homo sapiens GN=EHD4 PE=1 SV=1	61.14	4	4	3	3	180000	44000
	tr|C9JUF0|C9JUF0_HUMAN	EIF4A2	1	1	36000	0.0109			sp|P00338|LDHA_HUMAN	LDHA	3	3	150000	0.15		sp|P19525|E2AK2_HUMAN	EIF2AK2	Interferon-induced, double-stranded RNA-activated protein kinase OS=Homo sapiens GN=EIF2AK2 PE=1 SV=2	62.06	5	5	3	3	140000	47000
	sp|P38919|IF4A3_HUMAN	EIF4A3	6	7	320000	0.0976			sp|P09382|LEG1_HUMAN	LGALS1	2	2	68000	0.0641		sp|P49770|EI2BB_HUMAN	EIF2B2	Translation initiation factor eIF-2B subunit beta OS=Homo sapiens GN=EIF2B2 PE=1 SV=3	38.96	2	2	0	0	21000	NF
	sp|P23588|IF4B_HUMAN	EIF4B	1	1	29000	0.00866			sp|Q08380|LG3BP_HUMAN	LGALS3BP	1	1	9600	0.00908		sp|Q9UI10|EI2BD_HUMAN	EIF2B4	Translation initiation factor eIF-2B subunit delta OS=Homo sapiens GN=EIF2B4 PE=1 SV=2	57.52	2	2	0	0	61000	NF
	sp|Q04637|IF4G1_HUMAN	EIF4G1	12	16	810000	0.24			sp|P02545|LMNA_HUMAN	LMNA	10	10	440000	0.42		sp|P05198|IF2A_HUMAN	EIF2S1	Eukaryotic translation initiation factor 2 subunit 1 OS=Homo sapiens GN=EIF2S1 PE=1 SV=3	36.09	3	3	2	2	190000	61000
	sp|P78344|IF4G2_HUMAN	EIF4G2	4	4	110000	0.0332			sp|P20700|LMNB1_HUMAN	LMNB1	1	1	17000	0.0159		sp|P20042|IF2B_HUMAN	EIF2S2	Eukaryotic translation initiation factor 2 subunit 2 OS=Homo sapiens GN=EIF2S2 PE=1 SV=2	38.36	2	2	0	0	85000	NF
	sp|Q15056|IF4H_HUMAN	EIF4H	1	1	32000	0.00954			sp|P36776|LONM_HUMAN	LONP1	4	5	67000	0.0638		sp|P41091|IF2G_HUMAN	EIF2S3	Eukaryotic translation initiation factor 2 subunit 3 OS=Homo sapiens GN=EIF2S3 PE=1 SV=3	51.08	1	1	0	0	110000	NF
	sp|O60841|IF2P_HUMAN	EIF5B	1	1	12000	0.00357			sp|Q9H9A6|LRC40_HUMAN	LRRC40	4	4	48000	0.0454		sp|Q2VIR3|IF2GL_HUMAN	EIF2S3L	Putative eukaryotic translation initiation factor 2 subunit 3-like protein OS=Homo sapiens GN=EIF2S3L PE=5 SV=2	51.2	2	2	1	1	180000	23000
	sp|P56537|IF6_HUMAN	EIF6	3	4	180000	0.0527			sp|P02788|TRFL_HUMAN	LTF	3	3	90000	0.0854		sp|Q14152|EIF3A_HUMAN	EIF3A	Eukaryotic translation initiation factor 3 subunit A OS=Homo sapiens GN=EIF3A PE=1 SV=1	166.47	9	10	5	6	410000	97000
	sp|Q15717|ELAV1_HUMAN	ELAVL1	2	2	210000	0.0622			sp|Q9Y383|LC7L2_HUMAN	LUC7L2	1	1	12000	0.0118		sp|P55884|EIF3B_HUMAN	EIF3B	Eukaryotic translation initiation factor 3 subunit B OS=Homo sapiens GN=EIF3B PE=1 SV=3	92.42	1	1	0	0	29000	NF
	sp|Q9H9T3|ELP3_HUMAN	ELP3	1	1	11000	0.00324			sp|P61626|LYSC_HUMAN	LYZ	2	3	230000	0.22		sp|Q99613|EIF3C_HUMAN	EIF3C	Eukaryotic translation initiation factor 3 subunit C OS=Homo sapiens GN=EIF3C PE=1 SV=1	105.28	5	6	0	0	450000	NF
	sp|P50402|EMD_HUMAN	EMD	2	2	46000	0.0139			sp|Q9UPN3|MACF1_HUMAN	MACF1	1	1	93000	0.0881		sp|O15371|EIF3D_HUMAN	EIF3D	Eukaryotic translation initiation factor 3 subunit D OS=Homo sapiens GN=EIF3D PE=1 SV=1	63.93	2	2	0	0	83000	NF
	sp|Q92979|NEP1_HUMAN	EMG1	1	1	17000	0.00521			sp|Q9Y5V3|MAGD1_HUMAN	MAGED1	1	1	15000	0.0145		sp|P60228|EIF3E_HUMAN	EIF3E	Eukaryotic translation initiation factor 3 subunit E OS=Homo sapiens GN=EIF3E PE=1 SV=1	52.19	14	16	8	9	1600000	340000
	sp|P06733|ENOA_HUMAN	ENO1	6	6	480000	0.14			sp|Q9UNF1|MAGD2_HUMAN	MAGED2	2	3	71000	0.0669		sp|O00303|EIF3F_HUMAN	EIF3F	Eukaryotic translation initiation factor 3 subunit F OS=Homo sapiens GN=EIF3F PE=1 SV=1	37.54	6	7	4	5	610000	160000
	sp|P13929|ENOB_HUMAN	ENO3	2	2	77000	0.0232			sp|P46821|MAP1B_HUMAN	MAP1B	1	2	10000	0.00961		sp|O75821|EIF3G_HUMAN	EIF3G	Eukaryotic translation initiation factor 3 subunit G OS=Homo sapiens GN=EIF3G PE=1 SV=2	35.59	2	3	0	0	72000	NF
	sp|P29317|EPHA2_HUMAN	EPHA2	2	2	61000	0.0184			sp|Q66K74|MAP1S_HUMAN	MAP1S	1	1	2900	0.00278		sp|O15372|EIF3H_HUMAN	EIF3H	Eukaryotic translation initiation factor 3 subunit H OS=Homo sapiens GN=EIF3H PE=1 SV=1	39.91	2	2	1	1	170000	17000
	sp|P58107|EPIPL_HUMAN	EPPK1	2	2	250000	0.0762			sp|Q02750|MP2K1_HUMAN	MAP2K1	4	5	110000	0.1		sp|Q9Y262|EIF3L_HUMAN	EIF3L	Eukaryotic translation initiation factor 3 subunit L OS=Homo sapiens GN=EIF3L PE=1 SV=1	66.68	11	12	5	5	1500000	190000
	sp|P07814|SYEP_HUMAN	EPRS	6	6	170000	0.0508			sp|P46734|MP2K3_HUMAN	MAP2K3	1	1	11000	0.0102		sp|Q7L2H7|EIF3M_HUMAN	EIF3M	Eukaryotic translation initiation factor 3 subunit M OS=Homo sapiens GN=EIF3M PE=1 SV=1	42.48	1	2	1	2	110000	44000
	sp|Q9H6S3|ES8L2_HUMAN	EPS8L2	5	5	320000	0.0956			sp|P27816|MAP4_HUMAN	MAP4	2	2	23000	0.0214		sp|P60842|IF4A1_HUMAN	EIF4A1	Eukaryotic initiation factor 4A-I OS=Homo sapiens GN=EIF4A1 PE=1 SV=1	46.12	7	9	6	6	1100000	500000
	sp|Q96RT1|ERBIN_HUMAN	ERBIN	2	2	14000	0.00408			sp|P31153|METK2_HUMAN	MAT2A	1	1	21000	0.0201		sp|Q14240|IF4A2_HUMAN	EIF4A2	Eukaryotic initiation factor 4A-II OS=Homo sapiens GN=EIF4A2 PE=1 SV=2	46.37	8	12	7	9	3200000	990000
	sp|P18074|ERCC2_HUMAN	ERCC2	2	2	32000	0.00959			sp|Q96RQ3|MCCA_HUMAN	MCCC1	9	10	300000	0.28		tr|C9JUF0|C9JUF0_HUMAN	EIF4A2	Eukaryotic initiation factor 4A-II (Fragment) OS=Homo sapiens GN=EIF4A2 PE=1 SV=1	6.32	1	1	1	1	36000	19000
	sp|Q5W0A0|ERI6B_HUMAN	ERICH6B	1	1	43000	0.0128			sp|P33991|MCM4_HUMAN	MCM4	1	1	32000	0.0305		sp|P38919|IF4A3_HUMAN	EIF4A3	Eukaryotic initiation factor 4A-III OS=Homo sapiens GN=EIF4A3 PE=1 SV=4	46.84	6	7	0	0	320000	NF
	sp|O75477|ERLN1_HUMAN	ERLIN1	4	4	480000	0.14			sp|P33993|MCM7_HUMAN	MCM7	2	2	28000	0.0264		sp|P23588|IF4B_HUMAN	EIF4B	Eukaryotic translation initiation factor 4B OS=Homo sapiens GN=EIF4B PE=1 SV=2	69.11	1	1	0	0	29000	NF
	sp|O94905|ERLN2_HUMAN	ERLIN2	3	3	97000	0.0292			sp|Q7L9L4|MOB1B_HUMAN	MOB1B	3	3	100000	0.0963		sp|Q04637|IF4G1_HUMAN	EIF4G1	Eukaryotic translation initiation factor 4 gamma 1 OS=Homo sapiens GN=EIF4G1 PE=1 SV=4	175.38	12	16	9	9	810000	190000
	sp|A0FGR8|ESYT2_HUMAN	ESYT2	3	3	37000	0.0112			sp|Q00013|EM55_HUMAN	MPP1	1	1	4400	0.0042		sp|P78344|IF4G2_HUMAN	EIF4G2	Eukaryotic translation initiation factor 4 gamma 2 OS=Homo sapiens GN=EIF4G2 PE=1 SV=1	102.3	4	4	1	2	110000	45000
	sp|P62495|ERF1_HUMAN	ETF1	5	5	230000	0.0679			sp|Q9NZW5|MPP6_HUMAN	MPP6	1	1	82000	0.0774		sp|Q15056|IF4H_HUMAN	EIF4H	Eukaryotic translation initiation factor 4H OS=Homo sapiens GN=EIF4H PE=1 SV=5	27.37	1	1	0	0	32000	NF
	sp|P13804|ETFA_HUMAN	ETFA	1	1	5100	0.00152			sp|Q92665|RT31_HUMAN	MRPS31	1	1	34000	0.0323		sp|O60841|IF2P_HUMAN	EIF5B	Eukaryotic translation initiation factor 5B OS=Homo sapiens GN=EIF5B PE=1 SV=4	138.74	1	1	0	0	12000	NF
	sp|Q01844|EWS_HUMAN	EWSR1	2	2	170000	0.0506			sp|P52701|MSH6_HUMAN	MSH6	1	2	44000	0.0415		sp|P56537|IF6_HUMAN	EIF6	Eukaryotic translation initiation factor 6 OS=Homo sapiens GN=EIF6 PE=1 SV=1	26.58	3	4	2	2	180000	20000
	sp|Q96KP1|EXOC2_HUMAN	EXOC2	1	1	5200	0.00155			sp|P11586|C1TC_HUMAN	MTHFD1	15	16	580000	0.55		sp|Q15717|ELAV1_HUMAN	ELAVL1	ELAV-like protein 1 OS=Homo sapiens GN=ELAVL1 PE=1 SV=2	36.07	2	2	0	0	210000	NF
	sp|Q96A65|EXOC4_HUMAN	EXOC4	1	2	17000	0.00505			sp|Q96S97|MYADM_HUMAN	MYADM	2	2	51000	0.0482		sp|Q9H9T3|ELP3_HUMAN	ELP3	Elongator complex protein 3 OS=Homo sapiens GN=ELP3 PE=1 SV=2	62.22	1	1	0	0	11000	NF
	sp|P15311|EZRI_HUMAN	EZR	4	4	160000	0.0468			sp|P35580|MYH10_HUMAN	MYH10	2	2	21000	0.0196		sp|P50402|EMD_HUMAN	EMD	Emerin OS=Homo sapiens GN=EMD PE=1 SV=1	28.98	2	2	0	0	46000	NF
	sp|Q01469|FABP5_HUMAN	FABP5	2	6	230000	0.0678			sp|P35579|MYH9_HUMAN	MYH9	38	40	2000000	1.94		sp|Q92979|NEP1_HUMAN	EMG1	Ribosomal RNA small subunit methyltransferase NEP1 OS=Homo sapiens GN=EMG1 PE=1 SV=4	26.7	1	1	0	0	17000	NF
	sp|Q9NZB2|F120A_HUMAN	FAM120A	4	5	110000	0.0339			sp|P60660|MYL6_HUMAN	MYL6	5	5	360000	0.34		sp|P06733|ENOA_HUMAN	ENO1	Alpha-enolase OS=Homo sapiens GN=ENO1 PE=1 SV=2	47.14	6	6	6	6	480000	160000
	sp|Q9BZQ8|NIBAN_HUMAN	FAM129A	2	2	91000	0.0275			sp|O43795|MYO1B_HUMAN	MYO1B	11	13	460000	0.44		sp|P13929|ENOB_HUMAN	ENO3	Beta-enolase OS=Homo sapiens GN=ENO3 PE=1 SV=5	46.96	2	2	1	1	77000	3500
	sp|Q96TA1|NIBL1_HUMAN	FAM129B	7	8	810000	0.24			sp|O00159|MYO1C_HUMAN	MYO1C	19	23	1200000	1.12		sp|P29317|EPHA2_HUMAN	EPHA2	Ephrin type-A receptor 2 OS=Homo sapiens GN=EPHA2 PE=1 SV=2	108.2	2	2	1	1	61000	4000
	sp|Q658Y4|F91A1_HUMAN	FAM91A1	1	1	2000	0.000587			tr|D3DTH7|D3DTH7_HUMAN	MYO1C	1	2	26000	0.0247		sp|P58107|EPIPL_HUMAN	EPPK1	Epiplakin OS=Homo sapiens GN=EPPK1 PE=1 SV=2	555.28	2	2	0	0	250000	NF
	sp|Q9Y285|SYFA_HUMAN	FARSA	3	3	85000	0.0256			sp|Q9UM54|MYO6_HUMAN	MYO6	7	8	190000	0.18		sp|P07814|SYEP_HUMAN	EPRS	Bifunctional glutamate/proline--tRNA ligase OS=Homo sapiens GN=EPRS PE=1 SV=5	170.48	6	6	0	0	170000	NF
	sp|Q9NSD9|SYFB_HUMAN	FARSB	3	3	130000	0.0384			sp|P43490|NAMPT_HUMAN	NAMPT	7	8	360000	0.34		sp|Q9H6S3|ES8L2_HUMAN	EPS8L2	Epidermal growth factor receptor kinase substrate 8-like protein 2 OS=Homo sapiens GN=EPS8L2 PE=1 SV=2	80.57	5	5	0	0	320000	NF
	sp|P49327|FAS_HUMAN	FASN	10	10	260000	0.0784			sp|P55209|NP1L1_HUMAN	NAP1L1	2	3	24000	0.0224		sp|Q96RT1|ERBIN_HUMAN	ERBIN	Erbin OS=Homo sapiens GN=ERBIN PE=1 SV=2	158.2	2	2	0	0	14000	NF
	sp|P62861|RS30_HUMAN	FAU	1	1	130000	0.0389			sp|Q9H0A0|NAT10_HUMAN	NAT10	1	1	7800	0.00742		sp|P18074|ERCC2_HUMAN	ERCC2	TFIIH basal transcription factor complex helicase XPD subunit OS=Homo sapiens GN=ERCC2 PE=1 SV=1	86.85	2	2	0	0	32000	NF
	sp|P39748|FEN1_HUMAN	FEN1	1	1	32000	0.0096			sp|Q6ZVX7|FBX50_HUMAN	NCCRP1	3	3	180000	0.17		sp|Q5W0A0|ERI6B_HUMAN	ERICH6B	Glutamate-rich protein 6B OS=Homo sapiens GN=ERICH6B PE=2 SV=1	81.63	1	1	0	0	43000	NF
	sp|Q9BQL6|FERM1_HUMAN	FERMT1	1	1	19000	0.00572			sp|Q96PU5|NED4L_HUMAN	NEDD4L	1	1	11000	0.0105		sp|O75477|ERLN1_HUMAN	ERLIN1	Erlin-1 OS=Homo sapiens GN=ERLIN1 PE=1 SV=1	38.9	4	4	3	3	480000	170000
	sp|Q96AC1|FERM2_HUMAN	FERMT2	3	3	87000	0.026			sp|Q8WX92|NELFB_HUMAN	NELFB	1	1	14000	0.0135		sp|O94905|ERLN2_HUMAN	ERLIN2	Erlin-2 OS=Homo sapiens GN=ERLIN2 PE=1 SV=1	37.82	3	3	1	1	97000	36000
	sp|Q6ZV73|FGD6_HUMAN	FGD6	1	1	72000	0.0216			sp|Q15233|NONO_HUMAN	NONO	4	6	160000	0.15		sp|A0FGR8|ESYT2_HUMAN	ESYT2	Extended synaptotagmin-2 OS=Homo sapiens GN=ESYT2 PE=1 SV=1	102.29	3	3	0	0	37000	NF
	sp|Q6PIW4|FIGL1_HUMAN	FIGNL1	1	1	42000	0.0126			sp|P06748|NPM_HUMAN	NPM1	1	2	130000	0.12		sp|P62495|ERF1_HUMAN	ETF1	Eukaryotic peptide chain release factor subunit 1 OS=Homo sapiens GN=ETF1 PE=1 SV=3	49	5	5	2	2	230000	38000
	sp|P62942|FKB1A_HUMAN	FKBP1A	1	1	47000	0.0142			sp|P46459|NSF_HUMAN	NSF	2	2	26000	0.0242		sp|P13804|ETFA_HUMAN	ETFA	Electron transfer flavoprotein subunit alpha, mitochondrial OS=Homo sapiens GN=ETFA PE=1 SV=1	35.06	1	1	2	3	5100	28000
	sp|Q13045|FLII_HUMAN	FLII	4	4	140000	0.0411			sp|Q9Y266|NUDC_HUMAN	NUDC	2	2	46000	0.0435		sp|Q01844|EWS_HUMAN	EWSR1	RNA-binding protein EWS OS=Homo sapiens GN=EWSR1 PE=1 SV=1	68.44	2	2	0	0	170000	NF
	sp|P21333|FLNA_HUMAN	FLNA	44	47	4000000	1.22			sp|Q8N1F7|NUP93_HUMAN	NUP93	3	3	61000	0.0575		sp|Q96KP1|EXOC2_HUMAN	EXOC2	Exocyst complex component 2 OS=Homo sapiens GN=EXOC2 PE=1 SV=1	104	1	1	0	0	5200	NF
	sp|O75369|FLNB_HUMAN	FLNB	40	41	2800000	0.83			sp|Q9BXB5|OSB10_HUMAN	OSBPL10	1	1	3200	0.00304		sp|Q96A65|EXOC4_HUMAN	EXOC4	Exocyst complex component 4 OS=Homo sapiens GN=EXOC4 PE=1 SV=1	110.43	1	2	0	0	17000	NF
	sp|Q14315|FLNC_HUMAN	FLNC	31	32	1900000	0.58			sp|O95747|OXSR1_HUMAN	OXSR1	6	6	170000	0.16		sp|P15311|EZRI_HUMAN	EZR	Ezrin OS=Homo sapiens GN=EZR PE=1 SV=4	69.37	4	4	2	2	160000	51000
	sp|O75955|FLOT1_HUMAN	FLOT1	9	10	420000	0.13			sp|P07237|PDIA1_HUMAN	P4HB	3	3	65000	0.0619		sp|Q01469|FABP5_HUMAN	FABP5	Fatty acid-binding protein, epidermal OS=Homo sapiens GN=FABP5 PE=1 SV=3	15.15	2	6	2	2	230000	110000
	sp|P02792|FRIL_HUMAN	FTL	1	1	13000	0.00379			sp|P11940|PABP1_HUMAN	PABPC1	3	3	63000	0.0594		sp|Q9NZB2|F120A_HUMAN	FAM120A	Constitutive coactivator of PPAR-gamma-like protein 1 OS=Homo sapiens GN=FAM120A PE=1 SV=2	121.81	4	5	0	0	110000	NF
	sp|Q96AE4|FUBP1_HUMAN	FUBP1	2	2	61000	0.0184			sp|P22234|PUR6_HUMAN	PAICS	2	2	30000	0.0281		sp|Q9BZQ8|NIBAN_HUMAN	FAM129A	Protein Niban OS=Homo sapiens GN=FAM129A PE=1 SV=1	103.07	2	2	2	2	91000	22000
	sp|Q96I24|FUBP3_HUMAN	FUBP3	1	1	44000	0.0132			sp|Q13153|PAK1_HUMAN	PAK1	2	2	87000	0.082		sp|Q96TA1|NIBL1_HUMAN	FAM129B	Niban-like protein 1 OS=Homo sapiens GN=FAM129B PE=1 SV=3	84.08	7	8	4	4	810000	160000
	sp|P35637|FUS_HUMAN	FUS	4	4	430000	0.13			sp|Q13177|PAK2_HUMAN	PAK2	4	4	150000	0.15		sp|A6ND36|FA83G_HUMAN	FAM83G	Protein FAM83G OS=Homo sapiens GN=FAM83G PE=1 SV=2	90.78	0	0	1	1	NF	14000
	sp|P51114|FXR1_HUMAN	FXR1	2	2	82000	0.0247			sp|O43252|PAPS1_HUMAN	PAPSS1	1	1	19000	0.0182		sp|Q658Y4|F91A1_HUMAN	FAM91A1	Protein FAM91A1 OS=Homo sapiens GN=FAM91A1 PE=1 SV=3	93.85	1	1	0	0	2000	NF
	sp|Q13283|G3BP1_HUMAN	G3BP1	4	5	100000	0.0301			sp|Q96KB5|TOPK_HUMAN	PBK	1	1	13000	0.0126		sp|Q9Y285|SYFA_HUMAN	FARSA	Phenylalanine--tRNA ligase alpha subunit OS=Homo sapiens GN=FARSA PE=1 SV=3	57.53	3	3	1	1	85000	13000
	sp|Q14697|GANAB_HUMAN	GANAB	3	3	320000	0.0952			sp|P11498|PYC_HUMAN	PC	22	26	2400000	2.26		sp|Q9NSD9|SYFB_HUMAN	FARSB	Phenylalanine--tRNA ligase beta subunit OS=Homo sapiens GN=FARSB PE=1 SV=3	66.07	3	3	0	0	130000	NF
	sp|P04406|G3P_HUMAN	GAPDH	1	2	730000	0.22			sp|Q15365|PCBP1_HUMAN	PCBP1	4	4	470000	0.44		sp|P49327|FAS_HUMAN	FASN	Fatty acid synthase OS=Homo sapiens GN=FASN PE=1 SV=3	273.25	10	10	6	6	260000	74000
	sp|Q14C86|GAPD1_HUMAN	GAPVD1	5	5	140000	0.0421			sp|Q15366|PCBP2_HUMAN	PCBP2	1	1	39000	0.0372		sp|P62861|RS30_HUMAN	FAU	40S ribosomal protein S30 OS=Homo sapiens GN=FAU PE=1 SV=1	6.64	1	1	1	1	130000	68000
	sp|P22102|PUR2_HUMAN	GART	5	5	160000	0.0486			sp|P05165|PCCA_HUMAN	PCCA	4	4	97000	0.0923		sp|P39748|FEN1_HUMAN	FEN1	Flap endonuclease 1 OS=Homo sapiens GN=FEN1 PE=1 SV=1	42.57	1	1	0	0	32000	NF
	sp|Q8NB37|GALD1_HUMAN	GATD1	1	1	13000	0.00404			sp|Q8WUM4|PDC6I_HUMAN	PDCD6IP	12	12	500000	0.47		sp|Q9BQL6|FERM1_HUMAN	FERMT1	Fermitin family homolog 1 OS=Homo sapiens GN=FERMT1 PE=1 SV=1	77.39	1	1	0	0	19000	NF
	sp|P04062|GLCM_HUMAN	GBA	1	2	27000	0.00804			sp|Q15084|PDIA6_HUMAN	PDIA6	2	2	33000	0.0313		sp|Q96AC1|FERM2_HUMAN	FERMT2	Fermitin family homolog 2 OS=Homo sapiens GN=FERMT2 PE=1 SV=1	77.81	3	3	0	0	87000	NF
	sp|P48507|GSH0_HUMAN	GCLM	1	1	73000	0.0219			sp|Q6P474|PDXD2_HUMAN	PDXDC2P	1	1	10000	0.00947		sp|Q6ZV73|FGD6_HUMAN	FGD6	FYVE, RhoGEF and PH domain-containing protein 6 OS=Homo sapiens GN=FGD6 PE=1 SV=2	160.71	1	1	0	0	72000	NF
	sp|Q92616|GCN1_HUMAN	GCN1	9	11	340000	0.1			sp|P30086|PEBP1_HUMAN	PEBP1	2	2	27000	0.0256		sp|Q6PIW4|FIGL1_HUMAN	FIGNL1	Fidgetin-like protein 1 OS=Homo sapiens GN=FIGNL1 PE=1 SV=2	74.03	1	1	1	1	42000	17000
	tr|A0A024RBS1|A0A024RBS1_HUMAN	GCN1L1	1	1	8200	0.00247			sp|Q01813|PFKAP_HUMAN	PFKP	8	9	300000	0.28		sp|P62942|FKB1A_HUMAN	FKBP1A	Peptidyl-prolyl cis-trans isomerase FKBP1A OS=Homo sapiens GN=FKBP1A PE=1 SV=2	11.94	1	1	1	1	47000	31000
	sp|P50395|GDIB_HUMAN	GDI2	4	4	120000	0.0359			sp|P07737|PROF1_HUMAN	PFN1	5	7	280000	0.27		sp|Q13045|FLII_HUMAN	FLII	Protein flightless-1 homolog OS=Homo sapiens GN=FLII PE=1 SV=2	144.66	4	4	2	2	140000	25000
	sp|P57678|GEMI4_HUMAN	GEMIN4	1	1	53000	0.016			sp|P52209|6PGD_HUMAN	PGD	1	1	14000	0.0132		sp|P21333|FLNA_HUMAN	FLNA	Filamin-A OS=Homo sapiens GN=FLNA PE=1 SV=4	280.56	44	47	52	56	4000000	5100000
	sp|P14136|GFAP_HUMAN	GFAP	1	10	1200000	0.36			sp|P00558|PGK1_HUMAN	PGK1	1	1	17000	0.0162		sp|O75369|FLNB_HUMAN	FLNB	Filamin-B OS=Homo sapiens GN=FLNB PE=1 SV=2	277.99	40	41	47	57	2800000	3200000
	sp|Q06210|GFPT1_HUMAN	GFPT1	7	7	300000	0.0894			sp|O95336|6PGL_HUMAN	PGLS	1	1	11000	0.0102		sp|Q14315|FLNC_HUMAN	FLNC	Filamin-C OS=Homo sapiens GN=FLNC PE=1 SV=3	290.84	31	32	20	20	1900000	580000
	sp|O94808|GFPT2_HUMAN	GFPT2	1	1	22000	0.00661			sp|O43175|SERA_HUMAN	PHGDH	1	1	23000	0.0215		sp|O75955|FLOT1_HUMAN	FLOT1	Flotillin-1 OS=Homo sapiens GN=FLOT1 PE=1 SV=3	47.33	9	10	0	0	420000	NF
	sp|Q9UJY4|GGA2_HUMAN	GGA2	1	1	26000	0.00771			sp|Q13492|PICAL_HUMAN	PICALM	2	2	57000	0.054		sp|P02792|FRIL_HUMAN	FTL	Ferritin light chain OS=Homo sapiens GN=FTL PE=1 SV=2	20.01	1	1	0	0	13000	NF
	sp|O75223|GGCT_HUMAN	GGCT	4	4	290000	0.0859			sp|P12273|PIP_HUMAN	PIP	2	2	56000	0.0532		sp|Q96AE4|FUBP1_HUMAN	FUBP1	Far upstream element-binding protein 1 OS=Homo sapiens GN=FUBP1 PE=1 SV=3	67.52	2	2	0	0	61000	NF
	sp|O14908|GIPC1_HUMAN	GIPC1	3	3	86000	0.0259			tr|D4Q8H0|D4Q8H0_HUMAN	pk	1	1	5100	0.00486		sp|Q96I24|FUBP3_HUMAN	FUBP3	Far upstream element-binding protein 3 OS=Homo sapiens GN=FUBP3 PE=1 SV=2	61.6	1	1	0	0	44000	NF
	sp|Q14161|GIT2_HUMAN	GIT2	1	1	27000	0.00813			sp|P14618|KPYM_HUMAN	PKM	11	14	1100000	1.01		sp|P35637|FUS_HUMAN	FUS	RNA-binding protein FUS OS=Homo sapiens GN=FUS PE=1 SV=1	53.39	4	4	0	0	430000	NF
	sp|O76003|GLRX3_HUMAN	GLRX3	3	3	180000	0.0532			sp|Q99959|PKP2_HUMAN	PKP2	1	1	12000	0.0116		sp|P51114|FXR1_HUMAN	FXR1	Fragile X mental retardation syndrome-related protein 1 OS=Homo sapiens GN=FXR1 PE=1 SV=3	69.68	2	2	0	0	82000	NF
	sp|P49915|GUAA_HUMAN	GMPS	5	7	180000	0.0543			sp|Q15149|PLEC_HUMAN	PLEC	49	55	2200000	2.1		sp|Q13283|G3BP1_HUMAN	G3BP1	Ras GTPase-activating protein-binding protein 1 OS=Homo sapiens GN=G3BP1 PE=1 SV=1	52.13	4	5	0	0	100000	NF
	sp|P29992|GNA11_HUMAN	GNA11	1	1	25000	0.00746			tr|Q8WXV6|Q8WXV6_HUMAN	PLEC1	1	1	16000	0.0153		sp|Q14697|GANAB_HUMAN	GANAB	Neutral alpha-glucosidase AB OS=Homo sapiens GN=GANAB PE=1 SV=3	106.81	3	3	0	0	320000	NF
	sp|P04899|GNAI2_HUMAN	GNAI2	3	3	250000	0.0745			sp|O60664|PLIN3_HUMAN	PLIN3	3	3	50000	0.0474		sp|P04406|G3P_HUMAN	GAPDH	Glyceraldehyde-3-phosphate dehydrogenase OS=Homo sapiens GN=GAPDH PE=1 SV=3	36.03	1	2	1	1	730000	160000
	sp|P08754|GNAI3_HUMAN	GNAI3	2	3	340000	0.1			sp|Q14651|PLSI_HUMAN	PLS1	1	1	24000	0.0223		sp|Q14C86|GAPD1_HUMAN	GAPVD1	GTPase-activating protein and VPS9 domain-containing protein 1 OS=Homo sapiens GN=GAPVD1 PE=1 SV=2	164.88	5	5	0	0	140000	NF
	sp|P50148|GNAQ_HUMAN	GNAQ	1	1	47000	0.014			sp|P13797|PLST_HUMAN	PLS3	2	2	34000	0.0326		sp|P22102|PUR2_HUMAN	GART	Trifunctional purine biosynthetic protein adenosine-3 OS=Homo sapiens GN=GART PE=1 SV=1	107.7	5	5	0	0	160000	NF
	sp|P63092|GNAS2_HUMAN	GNAS	1	1	31000	0.00926			sp|Q15126|PMVK_HUMAN	PMVK	1	1	31000	0.0296		sp|Q8NB37|GALD1_HUMAN	GATD1	Glutamine amidotransferase-like class 1 domain-containing protein 1 OS=Homo sapiens GN=GATD1 PE=1 SV=1	23.28	1	1	0	0	13000	NF
	sp|P62879|GBB2_HUMAN	GNB2	2	2	180000	0.0555			sp|P00491|PNPH_HUMAN	PNP	2	2	54000	0.0515		sp|P04062|GLCM_HUMAN	GBA	Glucosylceramidase OS=Homo sapiens GN=GBA PE=1 SV=3	59.68	1	2	1	1	27000	4300
	sp|Q9BVP2|GNL3_HUMAN	GNL3	1	1	33000	0.01			sp|Q8WVV4|POF1B_HUMAN	POF1B	2	2	70000	0.0659		sp|P48507|GSH0_HUMAN	GCLM	Glutamate--cysteine ligase regulatory subunit OS=Homo sapiens GN=GCLM PE=1 SV=1	30.71	1	1	1	1	73000	29000
	sp|P00505|AATM_HUMAN	GOT2	1	1	16000	0.00486			sp|O15160|RPAC1_HUMAN	POLR1C	1	1	48000	0.0451		sp|Q92616|GCN1_HUMAN	GCN1	eIF-2-alpha kinase activator GCN1 OS=Homo sapiens GN=GCN1 PE=1 SV=6	292.57	9	11	4	4	340000	36000
	sp|P06744|G6PI_HUMAN	GPI	1	1	4200	0.00126			sp|Q9Y570|PPME1_HUMAN	PPME1	2	2	43000	0.0404		tr|A0A024RBS1|A0A024RBS1_HUMAN	GCN1L1	GCN1 general control of amino-acid synthesis 1-like 1 (Yeast), isoform CRA_b OS=Homo sapiens GN=GCN1L1 PE=4 SV=1	266.71	1	1	0	0	8200	NF
	sp|Q8NFJ5|RAI3_HUMAN	GPRC5A	1	1	44000	0.0132			sp|Q14738|2A5D_HUMAN	PPP2R5D	3	3	46000	0.0438		sp|P50395|GDIB_HUMAN	GDI2	Rab GDP dissociation inhibitor beta OS=Homo sapiens GN=GDI2 PE=1 SV=2	50.63	4	4	2	2	120000	29000
	sp|Q13098|CSN1_HUMAN	GPS1	2	2	41000	0.0122			sp|Q06830|PRDX1_HUMAN	PRDX1	4	4	370000	0.35		sp|Q7L5L3|GDPD3_HUMAN	GDPD3	Glycerophosphodiester phosphodiesterase domain-containing protein 3 OS=Homo sapiens GN=GDPD3 PE=2 SV=3	36.57	0	0	1	2	NF	13000
	sp|P57764|GSDMD_HUMAN	GSDMD	1	1	29000	0.00887			sp|P32119|PRDX2_HUMAN	PRDX2	3	3	260000	0.25		sp|P57678|GEMI4_HUMAN	GEMIN4	Gem-associated protein 4 OS=Homo sapiens GN=GEMIN4 PE=1 SV=2	119.96	1	1	0	0	53000	NF
	sp|P49840|GSK3A_HUMAN	GSK3A	1	1	22000	0.00655			sp|P30048|PRDX3_HUMAN	PRDX3	2	2	9100	0.00858		sp|P14136|GFAP_HUMAN	GFAP	Glial fibrillary acidic protein OS=Homo sapiens GN=GFAP PE=1 SV=1	49.85	1	10	1	13	1200000	2800000
	sp|P06396|GELS_HUMAN	GSN	4	5	160000	0.0471			sp|Q13162|PRDX4_HUMAN	PRDX4	2	3	110000	0.1		sp|Q06210|GFPT1_HUMAN	GFPT1	Glutamine--fructose-6-phosphate aminotransferase [isomerizing] 1 OS=Homo sapiens GN=GFPT1 PE=1 SV=3	78.76	7	7	2	2	300000	23000
	sp|P09211|GSTP1_HUMAN	GSTP1	1	1	17000	0.00505			sp|P30041|PRDX6_HUMAN	PRDX6	5	5	280000	0.27		sp|O94808|GFPT2_HUMAN	GFPT2	Glutamine--fructose-6-phosphate aminotransferase [isomerizing] 2 OS=Homo sapiens GN=GFPT2 PE=1 SV=3	76.88	1	1	0	0	22000	NF
	sp|P42357|HUTH_HUMAN	HAL	3	3	99000	0.0297			sp|Q13131|AAPK1_HUMAN	PRKAA1	2	2	35000	0.0333		sp|Q9UJY4|GGA2_HUMAN	GGA2	ADP-ribosylation factor-binding protein GGA2 OS=Homo sapiens GN=GGA2 PE=1 SV=3	67.11	1	1	0	0	26000	NF
	sp|O14929|HAT1_HUMAN	HAT1	1	1	15000	0.00465			sp|O94903|PLPHP_HUMAN	PROSC	1	1	14000	0.0134		sp|O75223|GGCT_HUMAN	GGCT	Gamma-glutamylcyclotransferase OS=Homo sapiens GN=GGCT PE=1 SV=1	20.99	4	4	3	3	290000	160000
	sp|P69905|HBA_HUMAN	HBA1	3	3	540000	0.16			sp|Q8WWY3|PRP31_HUMAN	PRPF31	1	1	15000	0.0143		sp|O14908|GIPC1_HUMAN	GIPC1	PDZ domain-containing protein GIPC1 OS=Homo sapiens GN=GIPC1 PE=1 SV=2	36.03	3	3	1	1	86000	6400
	sp|P68871|HBB_HUMAN	HBB	4	4	450000	0.13			sp|P41219|PERI_HUMAN	PRPH	2	3	400000	0.38		sp|Q14161|GIT2_HUMAN	GIT2	ARF GTPase-activating protein GIT2 OS=Homo sapiens GN=GIT2 PE=1 SV=2	84.49	1	1	0	0	27000	NF
	sp|P51610|HCFC1_HUMAN	HCFC1	1	1	19000	0.00566			sp|P07478|TRY2_HUMAN	PRSS2	1	1	170000	0.16		sp|P35754|GLRX1_HUMAN	GLRX	Glutaredoxin-1 OS=Homo sapiens GN=GLRX PE=1 SV=2	11.77	0	0	1	1	NF	19000
	sp|Q00341|VIGLN_HUMAN	HDLBP	7	7	200000	0.0595			sp|P25788|PSA3_HUMAN	PSMA3	1	1	22000	0.021		sp|O76003|GLRX3_HUMAN	GLRX3	Glutaredoxin-3 OS=Homo sapiens GN=GLRX3 PE=1 SV=2	37.41	3	3	2	2	180000	35000
	sp|Q5GLZ8|HERC4_HUMAN	HERC4	1	1	11000	0.00337			sp|P25789|PSA4_HUMAN	PSMA4	1	1	16000	0.0149		sp|P49915|GUAA_HUMAN	GMPS	GMP synthase [glutamine-hydrolyzing] OS=Homo sapiens GN=GMPS PE=1 SV=1	76.67	5	7	0	0	180000	NF
	sp|O14964|HGS_HUMAN	HGS	2	2	120000	0.0347			sp|P28066|PSA5_HUMAN	PSMA5	3	3	140000	0.13		sp|P29992|GNA11_HUMAN	GNA11	Guanine nucleotide-binding protein subunit alpha-11 OS=Homo sapiens GN=GNA11 PE=1 SV=2	42.1	1	1	0	0	25000	NF
	sp|O75146|HIP1R_HUMAN	HIP1R	5	5	200000	0.0601			sp|P60900|PSA6_HUMAN	PSMA6	1	1	50000	0.0475		sp|P04899|GNAI2_HUMAN	GNAI2	Guanine nucleotide-binding protein G(i) subunit alpha-2 OS=Homo sapiens GN=GNAI2 PE=1 SV=3	40.43	3	3	1	1	250000	17000
	sp|Q02539|H11_HUMAN	HIST1H1A	1	1	220000	0.0655			sp|O14818|PSA7_HUMAN	PSMA7	1	1	16000	0.0151		sp|P08754|GNAI3_HUMAN	GNAI3	Guanine nucleotide-binding protein G(k) subunit alpha OS=Homo sapiens GN=GNAI3 PE=1 SV=3	40.51	2	3	2	2	340000	92000
	sp|P16403|H12_HUMAN	HIST1H1C	2	2	110000	0.0332			sp|Q8TAA3|PSA7L_HUMAN	PSMA8	1	1	34000	0.0327		sp|P50148|GNAQ_HUMAN	GNAQ	Guanine nucleotide-binding protein G(q) subunit alpha OS=Homo sapiens GN=GNAQ PE=1 SV=4	42.12	1	1	0	0	47000	NF
	sp|Q93077|H2A1C_HUMAN	HIST1H2AC	1	1	14000	0.00419			sp|P20618|PSB1_HUMAN	PSMB1	2	2	34000	0.0321		sp|P63092|GNAS2_HUMAN	GNAS	Guanine nucleotide-binding protein G(s) subunit alpha isoforms short OS=Homo sapiens GN=GNAS PE=1 SV=1	45.64	1	1	0	0	31000	NF
	sp|Q96KK5|H2A1H_HUMAN	HIST1H2AH	4	6	790000	0.24			sp|P28074|PSB5_HUMAN	PSMB5	1	1	22000	0.0208		sp|P62879|GBB2_HUMAN	GNB2	Guanine nucleotide-binding protein G(I)/G(S)/G(T) subunit beta-2 OS=Homo sapiens GN=GNB2 PE=1 SV=3	37.31	2	2	1	1	180000	54000
	sp|P33778|H2B1B_HUMAN	HIST1H2BB	6	7	760000	0.23			sp|P28072|PSB6_HUMAN	PSMB6	2	2	56000	0.0535		sp|Q9BVP2|GNL3_HUMAN	GNL3	Guanine nucleotide-binding protein-like 3 OS=Homo sapiens GN=GNL3 PE=1 SV=2	61.95	1	1	0	0	33000	NF
	sp|Q93079|H2B1H_HUMAN	HIST1H2BH	1	1	85000	0.0255			sp|P62191|PRS4_HUMAN	PSMC1	2	3	70000	0.0661		sp|P00505|AATM_HUMAN	GOT2	Aspartate aminotransferase, mitochondrial OS=Homo sapiens GN=GOT2 PE=1 SV=3	47.49	1	1	0	0	16000	NF
	sp|P62805|H4_HUMAN	HIST1H4A	5	10	2000000	0.59			sp|P35998|PRS7_HUMAN	PSMC2	5	5	120000	0.11		sp|P06744|G6PI_HUMAN	GPI	Glucose-6-phosphate isomerase OS=Homo sapiens GN=GPI PE=1 SV=4	63.11	1	1	0	0	4200	NF
	sp|Q71DI3|H32_HUMAN	HIST2H3A	3	5	930000	0.28			sp|P17980|PRS6A_HUMAN	PSMC3	3	3	25000	0.0234		sp|Q8NFJ5|RAI3_HUMAN	GPRC5A	Retinoic acid-induced protein 3 OS=Homo sapiens GN=GPRC5A PE=1 SV=2	40.22	1	1	0	0	44000	NF
	sp|P52789|HXK2_HUMAN	HK2	1	1	42000	0.0126			sp|P62333|PRS10_HUMAN	PSMC6	2	2	14000	0.0128		sp|Q13098|CSN1_HUMAN	GPS1	COP9 signalosome complex subunit 1 OS=Homo sapiens GN=GPS1 PE=1 SV=4	55.5	2	2	0	0	41000	NF
	sp|P01892|1A02_HUMAN	HLA-A	1	1	47000	0.0142			sp|O00231|PSD11_HUMAN	PSMD11	8	11	150000	0.14		sp|P57764|GSDMD_HUMAN	GSDMD	Gasdermin-D OS=Homo sapiens GN=GSDMD PE=1 SV=1	52.77	1	1	0	0	29000	NF
	sp|Q8TCT9|HM13_HUMAN	HM13	1	1	18000	0.00549			sp|Q9UNM6|PSD13_HUMAN	PSMD13	1	1	7400	0.00698		sp|P49840|GSK3A_HUMAN	GSK3A	Glycogen synthase kinase-3 alpha OS=Homo sapiens GN=GSK3A PE=1 SV=2	50.95	1	1	0	0	22000	NF
	sp|P08397|HEM3_HUMAN	HMBS	1	1	32000	0.00952			sp|O00487|PSDE_HUMAN	PSMD14	1	1	16000	0.015		sp|P06396|GELS_HUMAN	GSN	Gelsolin OS=Homo sapiens GN=GSN PE=1 SV=1	85.64	4	5	0	0	160000	NF
	sp|Q13151|ROA0_HUMAN	HNRNPA0	3	4	92000	0.0277			sp|Q13200|PSMD2_HUMAN	PSMD2	2	2	54000	0.0513		sp|Q9Y2Q3|GSTK1_HUMAN	GSTK1	Glutathione S-transferase kappa 1 OS=Homo sapiens GN=GSTK1 PE=1 SV=3	25.48	0	0	1	1	NF	6400
	sp|P09651|ROA1_HUMAN	HNRNPA1	3	4	330000	0.0999			sp|O43242|PSMD3_HUMAN	PSMD3	2	2	39000	0.0367		sp|P09211|GSTP1_HUMAN	GSTP1	Glutathione S-transferase P OS=Homo sapiens GN=GSTP1 PE=1 SV=2	23.34	1	1	0	0	17000	NF
	sp|Q32P51|RA1L2_HUMAN	HNRNPA1L2	2	2	290000	0.0867			sp|Q16401|PSMD5_HUMAN	PSMD5	1	1	22000	0.021		sp|P46976|GLYG_HUMAN	GYG1	Glycogenin-1 OS=Homo sapiens GN=GYG1 PE=1 SV=4	39.36	0	0	1	1	NF	9800
	sp|P22626|ROA2_HUMAN	HNRNPA2B1	9	9	1600000	0.49			sp|P61289|PSME3_HUMAN	PSME3	1	1	35000	0.0332		sp|P42357|HUTH_HUMAN	HAL	Histidine ammonia-lyase OS=Homo sapiens GN=HAL PE=1 SV=1	72.65	3	3	5	5	99000	120000
	sp|P51991|ROA3_HUMAN	HNRNPA3	2	2	150000	0.0449			sp|Q05209|PTN12_HUMAN	PTPN12	1	1	14000	0.0128		sp|P12081|SYHC_HUMAN	HARS	Histidine--tRNA ligase, cytoplasmic OS=Homo sapiens GN=HARS PE=1 SV=2	57.37	0	0	1	1	NF	15000
	sp|Q99729|ROAA_HUMAN	HNRNPAB	1	1	23000	0.00689			sp|P32322|P5CR1_HUMAN	PYCR1	1	1	76000	0.0725		sp|O14929|HAT1_HUMAN	HAT1	Histone acetyltransferase type B catalytic subunit OS=Homo sapiens GN=HAT1 PE=1 SV=1	49.48	1	1	0	0	15000	NF
	sp|P07910|HNRPC_HUMAN	HNRNPC	1	1	46000	0.0139			sp|Q96C36|P5CR2_HUMAN	PYCR2	3	4	79000	0.0744		sp|P69905|HBA_HUMAN	HBA1	Hemoglobin subunit alpha OS=Homo sapiens GN=HBA1 PE=1 SV=2	15.25	3	3	2	2	540000	62000
	sp|O14979|HNRDL_HUMAN	HNRNPDL	1	1	84000	0.0254			sp|P47897|SYQ_HUMAN	QARS	1	1	6800	0.00646		sp|P68871|HBB_HUMAN	HBB	Hemoglobin subunit beta OS=Homo sapiens GN=HBB PE=1 SV=2	15.99	4	4	4	4	450000	290000
	sp|P52597|HNRPF_HUMAN	HNRNPF	6	6	520000	0.16			sp|Q9NP72|RAB18_HUMAN	RAB18	1	1	31000	0.029		sp|P51610|HCFC1_HUMAN	HCFC1	Host cell factor 1 OS=Homo sapiens GN=HCFC1 PE=1 SV=2	208.6	1	1	0	0	19000	NF
	sp|P31943|HNRH1_HUMAN	HNRNPH1	1	1	42000	0.0128			sp|P62820|RAB1A_HUMAN	RAB1A	1	2	12000	0.0111		sp|Q00341|VIGLN_HUMAN	HDLBP	Vigilin OS=Homo sapiens GN=HDLBP PE=1 SV=2	141.37	7	7	3	4	200000	77000
	sp|P55795|HNRH2_HUMAN	HNRNPH2	3	4	410000	0.12			sp|Q9BZG1|RAB34_HUMAN	RAB34	1	1	13000	0.0121		sp|Q5GLZ8|HERC4_HUMAN	HERC4	Probable E3 ubiquitin-protein ligase HERC4 OS=Homo sapiens GN=HERC4 PE=1 SV=1	118.49	1	1	0	0	11000	NF
	sp|P31942|HNRH3_HUMAN	HNRNPH3	5	6	390000	0.12			sp|P51148|RAB5C_HUMAN	RAB5C	4	4	89000	0.0847		sp|O14964|HGS_HUMAN	HGS	Hepatocyte growth factor-regulated tyrosine kinase substrate OS=Homo sapiens GN=HGS PE=1 SV=1	86.14	2	2	0	0	120000	NF
	sp|P61978|HNRPK_HUMAN	HNRNPK	8	10	1000000	0.3			sp|P20340|RAB6A_HUMAN	RAB6A	1	1	11000	0.0109		sp|O75146|HIP1R_HUMAN	HIP1R	Huntingtin-interacting protein 1-related protein OS=Homo sapiens GN=HIP1R PE=1 SV=2	119.31	5	5	6	6	200000	100000
	sp|P14866|HNRPL_HUMAN	HNRNPL	3	3	150000	0.0451			sp|P51149|RAB7A_HUMAN	RAB7A	1	1	5300	0.005		sp|Q02539|H11_HUMAN	HIST1H1A	Histone H1.1 OS=Homo sapiens GN=HIST1H1A PE=1 SV=3	21.83	1	1	1	1	220000	100000
	sp|P52272|HNRPM_HUMAN	HNRNPM	12	14	1200000	0.36			sp|P60763|RAC3_HUMAN	RAC3	1	1	52000	0.0494		sp|P16403|H12_HUMAN	HIST1H1C	Histone H1.2 OS=Homo sapiens GN=HIST1H1C PE=1 SV=2	21.35	2	2	0	0	110000	NF
	sp|O43390|HNRPR_HUMAN	HNRNPR	2	3	120000	0.0358			sp|Q9H0H5|RGAP1_HUMAN	RACGAP1	1	1	27000	0.026		sp|Q93077|H2A1C_HUMAN	HIST1H2AC	Histone H2A type 1-C OS=Homo sapiens GN=HIST1H2AC PE=1 SV=3	14.1	1	1	0	0	14000	NF
	sp|Q00839|HNRPU_HUMAN	HNRNPU	5	6	320000	0.0971			sp|P63244|RACK1_HUMAN	RACK1	4	4	320000	0.3		sp|Q96KK5|H2A1H_HUMAN	HIST1H2AH	Histone H2A type 1-H OS=Homo sapiens GN=HIST1H2AH PE=1 SV=3	13.9	4	6	4	5	790000	240000
	sp|Q9BUJ2|HNRL1_HUMAN	HNRNPUL1	2	2	54000	0.0164			sp|P62826|RAN_HUMAN	RAN	3	4	340000	0.32		sp|P33778|H2B1B_HUMAN	HIST1H2BB	Histone H2B type 1-B OS=Homo sapiens GN=HIST1H2BB PE=1 SV=2	13.94	6	7	3	4	760000	160000
	sp|Q8NBQ5|DHB11_HUMAN	HSD17B11	1	1	18000	0.00534			sp|P49792|RBP2_HUMAN	RANBP2	1	1	3000	0.00289		sp|Q93079|H2B1H_HUMAN	HIST1H2BH	Histone H2B type 1-H OS=Homo sapiens GN=HIST1H2BH PE=1 SV=3	13.88	1	1	0	0	85000	NF
	sp|Q53GQ0|DHB12_HUMAN	HSD17B12	2	2	61000	0.0184			sp|P46060|RAGP1_HUMAN	RANGAP1	3	3	140000	0.13		sp|P62805|H4_HUMAN	HIST1H4A	Histone H4 OS=Homo sapiens GN=HIST1H4A PE=1 SV=2	11.36	5	10	4	6	2000000	720000
	sp|P07900|HS90A_HUMAN	HSP90AA1	8	8	1000000	0.32			sp|P61225|RAP2B_HUMAN	RAP2B	1	1	2700	0.00259		sp|Q71DI3|H32_HUMAN	HIST2H3A	Histone H3.2 OS=Homo sapiens GN=HIST2H3A PE=1 SV=3	15.38	3	5	3	3	930000	280000
	sp|Q14568|HS902_HUMAN	HSP90AA2P	1	1	120000	0.036			sp|P54136|SYRC_HUMAN	RARS	4	4	49000	0.0465		sp|P52789|HXK2_HUMAN	HK2	Hexokinase-2 OS=Homo sapiens GN=HK2 PE=1 SV=2	102.31	1	1	0	0	42000	NF
	sp|P08238|HS90B_HUMAN	HSP90AB1	3	3	670000	0.2			sp|Q14498|RBM39_HUMAN	RBM39	1	1	15000	0.0144		sp|P01892|1A02_HUMAN	HLA-A	HLA class I histocompatibility antigen, A-2 alpha chain OS=Homo sapiens GN=HLA-A PE=1 SV=1	40.9	1	1	0	0	47000	NF
	sp|Q58FF8|H90B2_HUMAN	HSP90AB2P	4	4	920000	0.28			sp|P38159|RBMX_HUMAN	RBMX	2	2	37000	0.0348		sp|Q8TCT9|HM13_HUMAN	HM13	Minor histocompatibility antigen H13 OS=Homo sapiens GN=HM13 PE=1 SV=1	41.46	1	1	0	0	18000	NF
	sp|Q58FF7|H90B3_HUMAN	HSP90AB3P	4	7	910000	0.27			sp|Q15293|RCN1_HUMAN	RCN1	4	4	120000	0.12		sp|P08397|HEM3_HUMAN	HMBS	Porphobilinogen deaminase OS=Homo sapiens GN=HMBS PE=1 SV=2	39.31	1	1	0	0	32000	NF
	sp|Q58FF6|H90B4_HUMAN	HSP90AB4P	4	4	510000	0.15			sp|P35250|RFC2_HUMAN	RFC2	3	3	57000	0.0541		sp|Q13151|ROA0_HUMAN	HNRNPA0	Heterogeneous nuclear ribonucleoprotein A0 OS=Homo sapiens GN=HNRNPA0 PE=1 SV=1	30.82	3	4	0	0	92000	NF
	sp|P14625|ENPL_HUMAN	HSP90B1	10	10	810000	0.24			sp|P40937|RFC5_HUMAN	RFC5	2	2	32000	0.0305		sp|P09651|ROA1_HUMAN	HNRNPA1	Heterogeneous nuclear ribonucleoprotein A1 OS=Homo sapiens GN=HNRNPA1 PE=1 SV=5	38.72	3	4	0	0	330000	NF
	sp|P0DMV9|HS71B_HUMAN	HSPA1B	8	8	580000	0.17			sp|Q15382|RHEB_HUMAN	RHEB	2	2	61000	0.0581		sp|Q32P51|RA1L2_HUMAN	HNRNPA1L2	Heterogeneous nuclear ribonucleoprotein A1-like 2 OS=Homo sapiens GN=HNRNPA1L2 PE=2 SV=2	34.2	2	2	1	1	290000	25000
	sp|P34931|HS71L_HUMAN	HSPA1L	5	5	400000	0.12			sp|Q9NPQ8|RIC8A_HUMAN	RIC8A	3	3	79000	0.0752		sp|P22626|ROA2_HUMAN	HNRNPA2B1	Heterogeneous nuclear ribonucleoproteins A2/B1 OS=Homo sapiens GN=HNRNPA2B1 PE=1 SV=2	37.41	9	9	2	2	1600000	53000
	sp|P54652|HSP72_HUMAN	HSPA2	6	6	810000	0.24			sp|P13489|RINI_HUMAN	RNH1	3	3	86000	0.0818		sp|P51991|ROA3_HUMAN	HNRNPA3	Heterogeneous nuclear ribonucleoprotein A3 OS=Homo sapiens GN=HNRNPA3 PE=1 SV=2	39.57	2	2	0	0	150000	NF
	sp|P34932|HSP74_HUMAN	HSPA4	2	2	43000	0.0129			sp|P27694|RFA1_HUMAN	RPA1	1	1	39000	0.0373		sp|Q99729|ROAA_HUMAN	HNRNPAB	Heterogeneous nuclear ribonucleoprotein A/B OS=Homo sapiens GN=HNRNPAB PE=1 SV=2	36.2	1	1	0	0	23000	NF
	sp|P11021|GRP78_HUMAN	HSPA5	18	22	2000000	0.59			sp|P27635|RL10_HUMAN	RPL10	2	2	97000	0.0917		sp|P07910|HNRPC_HUMAN	HNRNPC	Heterogeneous nuclear ribonucleoproteins C1/C2 OS=Homo sapiens GN=HNRNPC PE=1 SV=4	33.65	1	1	0	0	46000	NF
	sp|P11142|HSP7C_HUMAN	HSPA8	16	19	2800000	0.85			sp|P62913|RL11_HUMAN	RPL11	3	3	290000	0.27		sp|O14979|HNRDL_HUMAN	HNRNPDL	Heterogeneous nuclear ribonucleoprotein D-like OS=Homo sapiens GN=HNRNPDL PE=1 SV=3	46.41	1	1	0	0	84000	NF
	sp|P38646|GRP75_HUMAN	HSPA9	4	4	190000	0.0574			sp|P30050|RL12_HUMAN	RPL12	2	3	54000	0.0516		sp|P52597|HNRPF_HUMAN	HNRNPF	Heterogeneous nuclear ribonucleoprotein F OS=Homo sapiens GN=HNRNPF PE=1 SV=3	45.64	6	6	3	4	520000	140000
	sp|P04792|HSPB1_HUMAN	HSPB1	8	9	890000	0.27			sp|P26373|RL13_HUMAN	RPL13	5	5	410000	0.39		sp|P31943|HNRH1_HUMAN	HNRNPH1	Heterogeneous nuclear ribonucleoprotein H OS=Homo sapiens GN=HNRNPH1 PE=1 SV=4	49.2	1	1	0	0	42000	NF
	sp|P10809|CH60_HUMAN	HSPD1	10	11	630000	0.19			sp|P40429|RL13A_HUMAN	RPL13A	6	6	320000	0.3		sp|P55795|HNRH2_HUMAN	HNRNPH2	Heterogeneous nuclear ribonucleoprotein H2 OS=Homo sapiens GN=HNRNPH2 PE=1 SV=1	49.23	3	4	2	2	410000	59000
	sp|P61604|CH10_HUMAN	HSPE1	2	2	94000	0.0281			sp|Q6NVV1|R13P3_HUMAN	RPL13AP3	3	3	410000	0.39		sp|P31942|HNRH3_HUMAN	HNRNPH3	Heterogeneous nuclear ribonucleoprotein H3 OS=Homo sapiens GN=HNRNPH3 PE=1 SV=2	36.9	5	6	0	0	390000	NF
	sp|P41252|SYIC_HUMAN	IARS	7	7	200000	0.0587			tr|Q6IPH7|Q6IPH7_HUMAN	RPL14	1	1	110000	0.1		sp|P61978|HNRPK_HUMAN	HNRNPK	Heterogeneous nuclear ribonucleoprotein K OS=Homo sapiens GN=HNRNPK PE=1 SV=1	50.94	8	10	5	5	1000000	88000
	sp|O14879|IFIT3_HUMAN	IFIT3	1	1	32000	0.00966			sp|P61313|RL15_HUMAN	RPL15	4	4	340000	0.32		sp|P14866|HNRPL_HUMAN	HNRNPL	Heterogeneous nuclear ribonucleoprotein L OS=Homo sapiens GN=HNRNPL PE=1 SV=2	64.09	3	3	0	0	150000	NF
	sp|Q9Y6M1|IF2B2_HUMAN	IGF2BP2	2	2	72000	0.0216			sp|P18621|RL17_HUMAN	RPL17	1	1	150000	0.14		sp|P52272|HNRPM_HUMAN	HNRNPM	Heterogeneous nuclear ribonucleoprotein M OS=Homo sapiens GN=HNRNPM PE=1 SV=3	77.46	12	14	7	8	1200000	300000
	sp|P01876|IGHA1_HUMAN	IGHA1	4	5	290000	0.0865			sp|Q07020|RL18_HUMAN	RPL18	4	5	440000	0.42		sp|O43390|HNRPR_HUMAN	HNRNPR	Heterogeneous nuclear ribonucleoprotein R OS=Homo sapiens GN=HNRNPR PE=1 SV=1	70.9	2	3	0	0	120000	NF
	sp|P01834|IGKC_HUMAN	IGKC	1	2	46000	0.0138			sp|P84098|RL19_HUMAN	RPL19	1	1	90000	0.0858		sp|Q00839|HNRPU_HUMAN	HNRNPU	Heterogeneous nuclear ribonucleoprotein U OS=Homo sapiens GN=HNRNPU PE=1 SV=6	90.53	5	6	3	3	320000	64000
	sp|O95163|ELP1_HUMAN	IKBKAP	1	1	3900	0.00117			sp|P35268|RL22_HUMAN	RPL22	2	2	260000	0.25		sp|Q9BUJ2|HNRL1_HUMAN	HNRNPUL1	Heterogeneous nuclear ribonucleoprotein U-like protein 1 OS=Homo sapiens GN=HNRNPUL1 PE=1 SV=2	95.68	2	2	0	0	54000	NF
	tr|K9N163|K9N163_HUMAN	il15ra	1	1	45000	0.0137			sp|P62829|RL23_HUMAN	RPL23	3	3	460000	0.43		sp|Q8NBQ5|DHB11_HUMAN	HSD17B11	Estradiol 17-beta-dehydrogenase 11 OS=Homo sapiens GN=HSD17B11 PE=1 SV=3	32.91	1	1	0	0	18000	NF
	sp|Q12905|ILF2_HUMAN	ILF2	3	3	100000	0.0301			sp|P62750|RL23A_HUMAN	RPL23A	3	3	210000	0.19		sp|Q53GQ0|DHB12_HUMAN	HSD17B12	Very-long-chain 3-oxoacyl-CoA reductase OS=Homo sapiens GN=HSD17B12 PE=1 SV=2	34.3	2	2	0	0	61000	NF
	sp|Q12906|ILF3_HUMAN	ILF3	3	3	150000	0.0437			sp|P83731|RL24_HUMAN	RPL24	2	2	240000	0.23		sp|P07900|HS90A_HUMAN	HSP90AA1	Heat shock protein HSP 90-alpha OS=Homo sapiens GN=HSP90AA1 PE=1 SV=5	84.61	8	8	6	6	1000000	440000
	sp|Q13418|ILK_HUMAN	ILK	5	6	280000	0.0847			sp|Q9UNX3|RL26L_HUMAN	RPL26L1	2	2	150000	0.15		sp|Q14568|HS902_HUMAN	HSP90AA2P	Heat shock protein HSP 90-alpha A2 OS=Homo sapiens GN=HSP90AA2P PE=1 SV=2	39.34	1	1	1	1	120000	44000
	sp|Q16891|MIC60_HUMAN	IMMT	1	1	11000	0.00321			sp|P61353|RL27_HUMAN	RPL27	2	2	150000	0.14		sp|P08238|HS90B_HUMAN	HSP90AB1	Heat shock protein HSP 90-beta OS=Homo sapiens GN=HSP90AB1 PE=1 SV=4	83.21	3	3	4	4	670000	330000
	sp|P29218|IMPA1_HUMAN	IMPA1	1	1	52000	0.0157			sp|P46776|RL27A_HUMAN	RPL27A	1	1	110000	0.11		sp|Q58FF8|H90B2_HUMAN	HSP90AB2P	Putative heat shock protein HSP 90-beta 2 OS=Homo sapiens GN=HSP90AB2P PE=1 SV=2	44.32	4	4	4	4	920000	470000
	sp|P12268|IMDH2_HUMAN	IMPDH2	8	8	550000	0.17			sp|P46779|RL28_HUMAN	RPL28	4	4	410000	0.39		sp|Q58FF7|H90B3_HUMAN	HSP90AB3P	Putative heat shock protein HSP 90-beta-3 OS=Homo sapiens GN=HSP90AB3P PE=5 SV=1	68.28	4	7	1	1	910000	180000
	sp|Q16352|AINX_HUMAN	INA	2	3	750000	0.23			sp|P47914|RL29_HUMAN	RPL29	1	1	84000	0.0795		sp|Q58FF6|H90B4_HUMAN	HSP90AB4P	Putative heat shock protein HSP 90-beta 4 OS=Homo sapiens GN=HSP90AB4P PE=5 SV=1	58.23	4	4	3	3	510000	100000
	sp|Q27J81|INF2_HUMAN	INF2	6	7	180000	0.0545			sp|P39023|RL3_HUMAN	RPL3	5	5	270000	0.26		sp|P14625|ENPL_HUMAN	HSP90B1	Endoplasmin OS=Homo sapiens GN=HSP90B1 PE=1 SV=1	92.41	10	10	4	4	810000	200000
	sp|Q8TEX9|IPO4_HUMAN	IPO4	1	1	8700	0.00262			sp|P62899|RL31_HUMAN	RPL31	3	4	230000	0.22		sp|P0DMV9|HS71B_HUMAN	HSPA1B	Heat shock 70 kDa protein 1B OS=Homo sapiens GN=HSPA1B PE=1 SV=1	70.01	8	8	4	4	580000	140000
	sp|O00410|IPO5_HUMAN	IPO5	7	11	180000	0.0549			sp|P49207|RL34_HUMAN	RPL34	3	5	360000	0.34		sp|P34931|HS71L_HUMAN	HSPA1L	Heat shock 70 kDa protein 1-like OS=Homo sapiens GN=HSPA1L PE=1 SV=2	70.33	5	5	3	3	400000	90000
	sp|O95373|IPO7_HUMAN	IPO7	6	6	180000	0.0535			sp|P42766|RL35_HUMAN	RPL35	1	1	66000	0.0622		sp|P54652|HSP72_HUMAN	HSPA2	Heat shock-related 70 kDa protein 2 OS=Homo sapiens GN=HSPA2 PE=1 SV=1	69.98	6	6	5	5	810000	260000
	sp|Q96P70|IPO9_HUMAN	IPO9	2	2	66000	0.0197			sp|P18077|RL35A_HUMAN	RPL35A	3	3	260000	0.24		sp|P34932|HSP74_HUMAN	HSPA4	Heat shock 70 kDa protein 4 OS=Homo sapiens GN=HSPA4 PE=1 SV=4	94.27	2	2	0	0	43000	NF
	sp|P46940|IQGA1_HUMAN	IQGAP1	26	28	2100000	0.62			sp|P61513|RL37A_HUMAN	RPL37A	1	1	9900	0.00935		sp|P11021|GRP78_HUMAN	HSPA5	78 kDa glucose-regulated protein OS=Homo sapiens GN=HSPA5 PE=1 SV=2	72.29	18	22	10	12	2000000	640000
	sp|Q86VI3|IQGA3_HUMAN	IQGAP3	8	8	220000	0.0671			sp|P36578|RL4_HUMAN	RPL4	6	7	390000	0.37		sp|P11142|HSP7C_HUMAN	HSPA8	Heat shock cognate 71 kDa protein OS=Homo sapiens GN=HSPA8 PE=1 SV=1	70.85	16	19	12	14	2800000	1200000
	sp|P51617|IRAK1_HUMAN	IRAK1	1	1	13000	0.00394			sp|Q02878|RL6_HUMAN	RPL6	8	9	740000	0.7		sp|P38646|GRP75_HUMAN	HSPA9	Stress-70 protein, mitochondrial OS=Homo sapiens GN=HSPA9 PE=1 SV=2	73.63	4	4	9	10	190000	320000
	sp|P05161|ISG15_HUMAN	ISG15	2	2	110000	0.0343			sp|P18124|RL7_HUMAN	RPL7	9	10	660000	0.63		sp|P04792|HSPB1_HUMAN	HSPB1	Heat shock protein beta-1 OS=Homo sapiens GN=HSPB1 PE=1 SV=2	22.77	8	9	5	5	890000	320000
	sp|P26006|ITA3_HUMAN	ITGA3	4	4	450000	0.14			sp|P62424|RL7A_HUMAN	RPL7A	8	8	630000	0.6		sp|P10809|CH60_HUMAN	HSPD1	60 kDa heat shock protein, mitochondrial OS=Homo sapiens GN=HSPD1 PE=1 SV=2	61.02	10	11	9	9	630000	280000
	sp|P05556|ITB1_HUMAN	ITGB1	6	6	680000	0.2			sp|P62917|RL8_HUMAN	RPL8	6	6	450000	0.42		sp|P61604|CH10_HUMAN	HSPE1	10 kDa heat shock protein, mitochondrial OS=Homo sapiens GN=HSPE1 PE=1 SV=2	10.92	2	2	0	0	94000	NF
	sp|P16144|ITB4_HUMAN	ITGB4	3	3	120000	0.0357			sp|P05388|RLA0_HUMAN	RPLP0	2	2	30000	0.0283		sp|P41252|SYIC_HUMAN	IARS	Isoleucine--tRNA ligase, cytoplasmic OS=Homo sapiens GN=IARS PE=1 SV=2	144.41	7	7	0	0	200000	NF
	sp|P01591|IGJ_HUMAN	JCHAIN	1	1	66000	0.0198			sp|Q8NHW5|RLA0L_HUMAN	RPLP0P6	1	1	29000	0.0277		sp|Q9NSE4|SYIM_HUMAN	IARS2	Isoleucine--tRNA ligase, mitochondrial OS=Homo sapiens GN=IARS2 PE=1 SV=2	113.72	0	0	3	3	NF	45000
	sp|Q9H910|JUPI2_HUMAN	JPT2	2	2	69000	0.0207			sp|P05387|RLA2_HUMAN	RPLP2	1	1	15000	0.0138		sp|O14879|IFIT3_HUMAN	IFIT3	Interferon-induced protein with tetratricopeptide repeats 3 OS=Homo sapiens GN=IFIT3 PE=1 SV=1	55.95	1	1	0	0	32000	NF
	sp|Q14145|KEAP1_HUMAN	KEAP1	1	1	33000	0.00985			sp|P04843|RPN1_HUMAN	RPN1	1	1	16000	0.0149		sp|Q9Y6M1|IF2B2_HUMAN	IGF2BP2	Insulin-like growth factor 2 mRNA-binding protein 2 OS=Homo sapiens GN=IGF2BP2 PE=1 SV=2	66.08	2	2	0	0	72000	NF
	sp|Q92945|FUBP2_HUMAN	KHSRP	9	9	510000	0.15			sp|Q9NQG5|RPR1B_HUMAN	RPRD1B	1	1	8600	0.00815		sp|P01876|IGHA1_HUMAN	IGHA1	Immunoglobulin heavy constant alpha 1 OS=Homo sapiens GN=IGHA1 PE=1 SV=2	37.63	4	5	4	5	290000	280000
	sp|Q8TCG1|CIP2A_HUMAN	KIAA1524	5	5	150000	0.0457			sp|P62263|RS14_HUMAN	RPS14	3	3	350000	0.33		sp|P01857|IGHG1_HUMAN	IGHG1	Immunoglobulin heavy constant gamma 1 OS=Homo sapiens GN=IGHG1 PE=1 SV=1	36.08	0	0	2	3	NF	95000
	sp|P52732|KIF11_HUMAN	KIF11	4	4	210000	0.0634			sp|P62244|RS15A_HUMAN	RPS15A	5	5	510000	0.48		sp|P01834|IGKC_HUMAN	IGKC	Immunoglobulin kappa constant OS=Homo sapiens GN=IGKC PE=1 SV=2	11.76	1	2	1	2	46000	28000
	sp|Q96EK5|KBP_HUMAN	KIF1BP	1	1	18000	0.00552			sp|P62249|RS16_HUMAN	RPS16	6	7	470000	0.45		sp|P0DOY2|IGLC2_HUMAN	IGLC2	Immunoglobulin lambda constant 2 OS=Homo sapiens GN=IGLC2 PE=1 SV=1	11.29	0	0	2	5	NF	81000
	sp|Q02241|KIF23_HUMAN	KIF23	1	1	33000	0.00989			sp|P15880|RS2_HUMAN	RPS2	4	5	290000	0.28		sp|O95163|ELP1_HUMAN	IKBKAP	Elongator complex protein 1 OS=Homo sapiens GN=IKBKAP PE=1 SV=3	150.16	1	1	0	0	3900	NF
	sp|O00139|KIF2A_HUMAN	KIF2A	1	1	13000	0.0038			sp|P60866|RS20_HUMAN	RPS20	1	1	63000	0.0594		tr|K9N163|K9N163_HUMAN	il15ra	Interleukin 15 receptor alpha isoform IC2 OS=Homo sapiens GN=il15ra PE=1 SV=1	35.41	1	1	0	0	45000	NF
	sp|O95239|KIF4A_HUMAN	KIF4A	1	1	10000	0.0031			sp|P62266|RS23_HUMAN	RPS23	2	2	180000	0.17		sp|Q12905|ILF2_HUMAN	ILF2	Interleukin enhancer-binding factor 2 OS=Homo sapiens GN=ILF2 PE=1 SV=2	43.04	3	3	1	1	100000	5000
	sp|Q12840|KIF5A_HUMAN	KIF5A	3	4	230000	0.0681			sp|P62847|RS24_HUMAN	RPS24	2	2	95000	0.0904		sp|Q12906|ILF3_HUMAN	ILF3	Interleukin enhancer-binding factor 3 OS=Homo sapiens GN=ILF3 PE=1 SV=3	95.28	3	3	0	0	150000	NF
	sp|P33176|KINH_HUMAN	KIF5B	5	5	230000	0.0687			sp|P62851|RS25_HUMAN	RPS25	2	2	50000	0.0475		sp|Q13418|ILK_HUMAN	ILK	Integrin-linked protein kinase OS=Homo sapiens GN=ILK PE=1 SV=2	51.39	5	6	3	4	280000	64000
	sp|Q96J84|KIRR1_HUMAN	KIRREL	1	1	3800	0.00113			sp|P62854|RS26_HUMAN	RPS26	1	1	25000	0.0241		sp|Q16891|MIC60_HUMAN	IMMT	MICOS complex subunit MIC60 OS=Homo sapiens GN=IMMT PE=1 SV=1	83.63	1	1	0	0	11000	NF
	sp|Q07866|KLC1_HUMAN	KLC1	2	3	120000	0.0349			sp|Q5JNZ5|RS26L_HUMAN	RPS26P11	1	1	130000	0.12		sp|P29218|IMPA1_HUMAN	IMPA1	Inositol monophosphatase 1 OS=Homo sapiens GN=IMPA1 PE=1 SV=1	30.17	1	1	0	0	52000	NF
	sp|Q6TFL4|KLH24_HUMAN	KLHL24	1	1	58000	0.0173			sp|P42677|RS27_HUMAN	RPS27	3	3	210000	0.2		sp|P12268|IMDH2_HUMAN	IMPDH2	Inosine-5'-monophosphate dehydrogenase 2 OS=Homo sapiens GN=IMPDH2 PE=1 SV=2	55.77	8	8	4	4	550000	96000
	sp|P52292|IMA1_HUMAN	KPNA2	8	10	460000	0.14			sp|P62273|RS29_HUMAN	RPS29	1	1	39000	0.0368		sp|Q16352|AINX_HUMAN	INA	Alpha-internexin OS=Homo sapiens GN=INA PE=1 SV=2	55.36	2	3	1	2	750000	190000
	sp|O00505|IMA4_HUMAN	KPNA3	1	1	21000	0.00618			sp|P23396|RS3_HUMAN	RPS3	9	10	560000	0.53		sp|Q27J81|INF2_HUMAN	INF2	Inverted formin-2 OS=Homo sapiens GN=INF2 PE=1 SV=2	135.54	6	7	0	0	180000	NF
	sp|O00629|IMA3_HUMAN	KPNA4	2	2	25000	0.00756			sp|P61247|RS3A_HUMAN	RPS3A	5	5	240000	0.23		sp|Q8TEX9|IPO4_HUMAN	IPO4	Importin-4 OS=Homo sapiens GN=IPO4 PE=1 SV=2	118.64	1	1	0	0	8700	NF
	sp|O60684|IMA7_HUMAN	KPNA6	1	1	27000	0.00815			sp|P62701|RS4X_HUMAN	RPS4X	5	6	320000	0.31		sp|O00410|IPO5_HUMAN	IPO5	Importin-5 OS=Homo sapiens GN=IPO5 PE=1 SV=4	123.55	7	11	1	1	180000	9900
	sp|Q14974|IMB1_HUMAN	KPNB1	11	12	720000	0.22			sp|Q8TD47|RS4Y2_HUMAN	RPS4Y2	3	3	260000	0.24		sp|O95373|IPO7_HUMAN	IPO7	Importin-7 OS=Homo sapiens GN=IPO7 PE=1 SV=1	119.44	6	6	1	1	180000	3800
	sp|P11279|LAMP1_HUMAN	LAMP1	1	1	40000	0.012			sp|P62753|RS6_HUMAN	RPS6	6	6	600000	0.57		sp|Q96P70|IPO9_HUMAN	IPO9	Importin-9 OS=Homo sapiens GN=IPO9 PE=1 SV=3	115.89	2	2	0	0	66000	NF
	sp|P28838|AMPL_HUMAN	LAP3	3	3	120000	0.0358			sp|P51812|KS6A3_HUMAN	RPS6KA3	2	2	31000	0.0291		sp|P46940|IQGA1_HUMAN	IQGAP1	Ras GTPase-activating-like protein IQGAP1 OS=Homo sapiens GN=IQGAP1 PE=1 SV=1	189.13	26	28	22	23	2100000	710000
	sp|Q92615|LAR4B_HUMAN	LARP4B	1	1	5000	0.00149			sp|P62241|RS8_HUMAN	RPS8	5	5	600000	0.57		sp|Q86VI3|IQGA3_HUMAN	IQGAP3	Ras GTPase-activating-like protein IQGAP3 OS=Homo sapiens GN=IQGAP3 PE=1 SV=2	184.58	8	8	4	4	220000	140000
	sp|Q9P2J5|SYLC_HUMAN	LARS	7	7	200000	0.0609			sp|P46781|RS9_HUMAN	RPS9	8	9	780000	0.74		sp|P51617|IRAK1_HUMAN	IRAK1	Interleukin-1 receptor-associated kinase 1 OS=Homo sapiens GN=IRAK1 PE=1 SV=2	76.49	1	1	0	0	13000	NF
	sp|Q14847|LASP1_HUMAN	LASP1	7	9	910000	0.27			sp|P08865|RSSA_HUMAN	RPSA	4	4	130000	0.12		sp|P05161|ISG15_HUMAN	ISG15	Ubiquitin-like protein ISG15 OS=Homo sapiens GN=ISG15 PE=1 SV=5	17.88	2	2	2	2	110000	34000
	sp|P00338|LDHA_HUMAN	LDHA	7	7	590000	0.18			sp|P62070|RRAS2_HUMAN	RRAS2	2	3	47000	0.0445		sp|P26006|ITA3_HUMAN	ITGA3	Integrin alpha-3 OS=Homo sapiens GN=ITGA3 PE=1 SV=5	116.54	4	4	0	0	450000	NF
	sp|P07195|LDHB_HUMAN	LDHB	4	4	120000	0.0347			sp|P31350|RIR2_HUMAN	RRM2	2	2	27000	0.0255		sp|P05556|ITB1_HUMAN	ITGB1	Integrin beta-1 OS=Homo sapiens GN=ITGB1 PE=1 SV=2	88.36	6	6	0	0	680000	NF
	sp|P09382|LEG1_HUMAN	LGALS1	4	4	560000	0.17			sp|Q9NQC3|RTN4_HUMAN	RTN4	1	1	36000	0.0339		sp|P16144|ITB4_HUMAN	ITGB4	Integrin beta-4 OS=Homo sapiens GN=ITGB4 PE=1 SV=5	202.04	3	3	0	0	120000	NF
	sp|P17931|LEG3_HUMAN	LGALS3	4	4	500000	0.15			sp|Q9Y265|RUVB1_HUMAN	RUVBL1	3	3	36000	0.0339		sp|P01591|IGJ_HUMAN	JCHAIN	Immunoglobulin J chain OS=Homo sapiens GN=JCHAIN PE=1 SV=4	18.09	1	1	1	1	66000	67000
	sp|P02545|LMNA_HUMAN	LMNA	19	20	2000000	0.59			sp|Q9Y230|RUVB2_HUMAN	RUVBL2	2	2	34000	0.0319		sp|Q9H910|JUPI2_HUMAN	JPT2	Jupiter microtubule associated homolog 2 OS=Homo sapiens GN=JPT2 PE=1 SV=1	20.05	2	2	2	2	69000	31000
	sp|P20700|LMNB1_HUMAN	LMNB1	4	4	120000	0.0347			sp|P31949|S10AB_HUMAN	S100A11	3	3	96000	0.0911		sp|Q14145|KEAP1_HUMAN	KEAP1	Kelch-like ECH-associated protein 1 OS=Homo sapiens GN=KEAP1 PE=1 SV=2	69.62	1	1	0	0	33000	NF
	sp|O60711|LPXN_HUMAN	LPXN	1	1	13000	0.00383			sp|P25815|S100P_HUMAN	S100P	1	1	19000	0.0182		sp|Q92945|FUBP2_HUMAN	KHSRP	Far upstream element-binding protein 2 OS=Homo sapiens GN=KHSRP PE=1 SV=4	73.07	9	9	0	0	510000	NF
	sp|P42704|LPPRC_HUMAN	LRPPRC	1	1	14000	0.00436			sp|Q9NR31|SAR1A_HUMAN	SAR1A	2	2	180000	0.17		sp|Q8TCG1|CIP2A_HUMAN	KIAA1524	Protein CIP2A OS=Homo sapiens GN=KIAA1524 PE=1 SV=2	102.12	5	5	2	2	150000	15000
	sp|Q9H9A6|LRC40_HUMAN	LRRC40	6	6	210000	0.0623			sp|Q6UWP8|SBSN_HUMAN	SBSN	2	2	48000	0.0456		sp|P52732|KIF11_HUMAN	KIF11	Kinesin-like protein KIF11 OS=Homo sapiens GN=KIF11 PE=1 SV=2	119.09	4	4	2	2	210000	65000
	sp|Q3MHD2|LSM12_HUMAN	LSM12	2	2	60000	0.0181			sp|Q8WVM8|SCFD1_HUMAN	SCFD1	3	3	27000	0.0259		sp|Q96EK5|KBP_HUMAN	KIF1BP	KIF1-binding protein OS=Homo sapiens GN=KIF1BP PE=1 SV=1	71.77	1	1	0	0	18000	NF
	sp|P02788|TRFL_HUMAN	LTF	3	3	110000	0.0329			sp|Q8NEX9|DR9C7_HUMAN	SDR9C7	2	2	17000	0.0158		sp|Q02241|KIF23_HUMAN	KIF23	Kinesin-like protein KIF23 OS=Homo sapiens GN=KIF23 PE=1 SV=3	109.99	1	1	1	1	33000	6400
	sp|Q86V48|LUZP1_HUMAN	LUZP1	2	2	20000	0.00606			sp|O15027|SC16A_HUMAN	SEC16A	2	2	29000	0.0272		sp|O00139|KIF2A_HUMAN	KIF2A	Kinesin-like protein KIF2A OS=Homo sapiens GN=KIF2A PE=1 SV=3	79.9	1	1	0	0	13000	NF
	sp|O95372|LYPA2_HUMAN	LYPLA2	1	1	44000	0.0132			sp|Q15436|SC23A_HUMAN	SEC23A	1	3	9200	0.00874		sp|Q99661|KIF2C_HUMAN	KIF2C	Kinesin-like protein KIF2C OS=Homo sapiens GN=KIF2C PE=1 SV=2	81.26	0	0	1	1	NF	9100
	sp|P61626|LYSC_HUMAN	LYZ	3	3	330000	0.0997			sp|P53992|SC24C_HUMAN	SEC24C	2	2	24000	0.023		sp|O95239|KIF4A_HUMAN	KIF4A	Chromosome-associated kinesin KIF4A OS=Homo sapiens GN=KIF4A PE=1 SV=3	139.79	1	1	0	0	10000	NF
	sp|Q9UPN3|MACF1_HUMAN	MACF1	1	1	190000	0.0569			sp|O94855|SC24D_HUMAN	SEC24D	1	1	5900	0.00556		sp|Q12840|KIF5A_HUMAN	KIF5A	Kinesin heavy chain isoform 5A OS=Homo sapiens GN=KIF5A PE=1 SV=2	117.31	3	4	1	1	230000	6100
	sp|Q9Y6D9|MD1L1_HUMAN	MAD1L1	3	3	54000	0.0161			sp|P50453|SPB9_HUMAN	SERPINB9	1	1	13000	0.0126		sp|P33176|KINH_HUMAN	KIF5B	Kinesin-1 heavy chain OS=Homo sapiens GN=KIF5B PE=1 SV=1	109.62	5	5	3	3	230000	71000
	sp|Q9Y5V3|MAGD1_HUMAN	MAGED1	1	1	59000	0.0177			sp|P05121|PAI1_HUMAN	SERPINE1	1	1	16000	0.0151		sp|Q96J84|KIRR1_HUMAN	KIRREL	Kin of IRRE-like protein 1 OS=Homo sapiens GN=KIRREL PE=1 SV=2	83.48	1	1	0	0	3800	NF
	sp|Q9UNF1|MAGD2_HUMAN	MAGED2	7	9	450000	0.14			sp|P50454|SERPH_HUMAN	SERPINH1	5	5	250000	0.24		sp|Q07866|KLC1_HUMAN	KLC1	Kinesin light chain 1 OS=Homo sapiens GN=KLC1 PE=1 SV=2	65.27	2	3	0	0	120000	NF
	sp|Q9UDY8|MALT1_HUMAN	MALT1	2	2	23000	0.007			sp|Q00325|MPCP_HUMAN	SLC25A3	1	1	49000	0.0466		sp|Q6TFL4|KLH24_HUMAN	KLHL24	Kelch-like protein 24 OS=Homo sapiens GN=KLHL24 PE=1 SV=1	68.32	1	1	0	0	58000	NF
	sp|P78559|MAP1A_HUMAN	MAP1A	1	1	33000	0.00997			sp|P05141|ADT2_HUMAN	SLC25A5	2	2	130000	0.12		sp|P52292|IMA1_HUMAN	KPNA2	Importin subunit alpha-1 OS=Homo sapiens GN=KPNA2 PE=1 SV=1	57.83	8	10	3	4	460000	69000
	sp|P46821|MAP1B_HUMAN	MAP1B	6	6	230000	0.07			sp|P12236|ADT3_HUMAN	SLC25A6	3	4	31000	0.0292		sp|O00505|IMA4_HUMAN	KPNA3	Importin subunit alpha-4 OS=Homo sapiens GN=KPNA3 PE=1 SV=2	57.77	1	1	0	0	21000	NF
	sp|Q66K74|MAP1S_HUMAN	MAP1S	1	1	12000	0.00373			sp|O15198|SMAD9_HUMAN	SMAD9	1	1	10000	0.00984		sp|O00629|IMA3_HUMAN	KPNA4	Importin subunit alpha-3 OS=Homo sapiens GN=KPNA4 PE=1 SV=1	57.85	2	2	0	0	25000	NF
	sp|Q02750|MP2K1_HUMAN	MAP2K1	6	6	360000	0.11			sp|O95347|SMC2_HUMAN	SMC2	3	3	100000	0.0958		sp|O60684|IMA7_HUMAN	KPNA6	Importin subunit alpha-7 OS=Homo sapiens GN=KPNA6 PE=1 SV=1	59.99	1	1	1	1	27000	18000
	sp|P36507|MP2K2_HUMAN	MAP2K2	3	4	230000	0.0677			sp|Q9UQE7|SMC3_HUMAN	SMC3	2	2	13000	0.0126		sp|Q14974|IMB1_HUMAN	KPNB1	Importin subunit beta-1 OS=Homo sapiens GN=KPNB1 PE=1 SV=2	97.11	11	12	5	7	720000	220000
	sp|Q16584|M3K11_HUMAN	MAP3K11	1	1	36000	0.0109			sp|Q9NTJ3|SMC4_HUMAN	SMC4	1	1	5700	0.00541		sp|P11279|LAMP1_HUMAN	LAMP1	Lysosome-associated membrane glycoprotein 1 OS=Homo sapiens GN=LAMP1 PE=1 SV=3	44.85	1	1	1	1	40000	34000
	sp|P27816|MAP4_HUMAN	MAP4	5	5	220000	0.0657			sp|Q7KZF4|SND1_HUMAN	SND1	2	2	44000	0.0414		sp|P28838|AMPL_HUMAN	LAP3	Cytosol aminopeptidase OS=Homo sapiens GN=LAP3 PE=1 SV=3	56.13	3	3	3	3	120000	49000
	sp|Q15691|MARE1_HUMAN	MAPRE1	4	4	340000	0.1			sp|Q9Y5X2|SNX8_HUMAN	SNX8	1	1	3400	0.00324		sp|Q92615|LAR4B_HUMAN	LARP4B	La-related protein 4B OS=Homo sapiens GN=LARP4B PE=1 SV=3	80.5	1	1	0	0	5000	NF
	sp|P29966|MARCS_HUMAN	MARCKS	1	1	24000	0.00707			sp|P00441|SODC_HUMAN	SOD1	1	1	14000	0.0129		sp|Q9P2J5|SYLC_HUMAN	LARS	Leucine--tRNA ligase, cytoplasmic OS=Homo sapiens GN=LARS PE=1 SV=2	134.38	7	7	1	1	200000	21000
	sp|P56192|SYMC_HUMAN	MARS	1	1	56000	0.0169			sp|Q9NS25|SPNXB_HUMAN	SPANXB1	1	1	14000	0.0133		sp|Q14847|LASP1_HUMAN	LASP1	LIM and SH3 domain protein 1 OS=Homo sapiens GN=LASP1 PE=1 SV=2	29.7	7	9	2	2	910000	34000
	sp|Q96GX5|GWL_HUMAN	MASTL	1	2	6400	0.00191			sp|Q9NY87|SPNXC_HUMAN	SPANXC	1	1	53000	0.05		sp|P00338|LDHA_HUMAN	LDHA	L-lactate dehydrogenase A chain OS=Homo sapiens GN=LDHA PE=1 SV=2	36.67	7	7	3	3	590000	150000
	sp|P43243|MATR3_HUMAN	MATR3	1	1	6900	0.00208			sp|Q13813|SPTN1_HUMAN	SPTAN1	4	4	72000	0.0678		sp|P07195|LDHB_HUMAN	LDHB	L-lactate dehydrogenase B chain OS=Homo sapiens GN=LDHB PE=1 SV=2	36.62	4	4	0	0	120000	NF
	sp|Q96N66|MBOA7_HUMAN	MBOAT7	2	2	120000	0.0371			sp|Q01082|SPTB2_HUMAN	SPTBN1	5	6	150000	0.14		sp|P09382|LEG1_HUMAN	LGALS1	Galectin-1 OS=Homo sapiens GN=LGALS1 PE=1 SV=2	14.71	4	4	2	2	560000	68000
	sp|P25205|MCM3_HUMAN	MCM3	4	4	84000	0.0253			tr|D6RDZ3|D6RDZ3_HUMAN	SRPK1	1	1	48000	0.0451		sp|P17931|LEG3_HUMAN	LGALS3	Galectin-3 OS=Homo sapiens GN=LGALS3 PE=1 SV=5	26.14	4	4	0	0	500000	NF
	sp|P33991|MCM4_HUMAN	MCM4	1	1	58000	0.0175			sp|Q9UNL2|SSRG_HUMAN	SSR3	1	1	8900	0.00847		sp|Q08380|LG3BP_HUMAN	LGALS3BP	Galectin-3-binding protein OS=Homo sapiens GN=LGALS3BP PE=1 SV=1	65.29	0	0	1	1	NF	9600
	sp|P33992|MCM5_HUMAN	MCM5	3	3	110000	0.0317			sp|P42224|STAT1_HUMAN	STAT1	3	3	48000	0.0459		sp|P02545|LMNA_HUMAN	LMNA	Prelamin-A/C OS=Homo sapiens GN=LMNA PE=1 SV=1	74.09	19	20	10	10	2000000	440000
	sp|P33993|MCM7_HUMAN	MCM7	8	9	310000	0.0946			sp|P40763|STAT3_HUMAN	STAT3	2	2	32000	0.0307		sp|P20700|LMNB1_HUMAN	LMNB1	Lamin-B1 OS=Homo sapiens GN=LMNB1 PE=1 SV=2	66.37	4	4	1	1	120000	17000
	sp|P40925|MDHC_HUMAN	MDH1	1	1	24000	0.00711			sp|Q9BYT3|STK33_HUMAN	STK33	1	1	110000	0.1		sp|P36776|LONM_HUMAN	LONP1	Lon protease homolog, mitochondrial OS=Homo sapiens GN=LONP1 PE=1 SV=2	106.42	0	0	4	5	NF	67000
	sp|P40926|MDHM_HUMAN	MDH2	5	5	140000	0.0426			sp|P55854|SUMO3_HUMAN	SUMO3	1	1	60000	0.0565		sp|O60711|LPXN_HUMAN	LPXN	Leupaxin OS=Homo sapiens GN=LPXN PE=1 SV=1	43.3	1	1	0	0	13000	NF
	sp|Q8N6R0|MET13_HUMAN	METTL13	1	1	15000	0.00462			sp|P37802|TAGL2_HUMAN	TAGLN2	6	6	250000	0.24		sp|P42704|LPPRC_HUMAN	LRPPRC	Leucine-rich PPR motif-containing protein, mitochondrial OS=Homo sapiens GN=LRPPRC PE=1 SV=3	157.81	1	1	0	0	14000	NF
	sp|Q7L9L4|MOB1B_HUMAN	MOB1B	2	2	190000	0.0568			sp|Q9UI15|TAGL3_HUMAN	TAGLN3	1	2	42000	0.0394		sp|Q9H9A6|LRC40_HUMAN	LRRC40	Leucine-rich repeat-containing protein 40 OS=Homo sapiens GN=LRRC40 PE=1 SV=1	68.21	6	6	4	4	210000	48000
	sp|Q92665|RT31_HUMAN	MRPS31	1	1	61000	0.0185			sp|P37837|TALDO_HUMAN	TALDO1	1	1	16000	0.0156		sp|Q3MHD2|LSM12_HUMAN	LSM12	Protein LSM12 homolog OS=Homo sapiens GN=LSM12 PE=1 SV=2	21.69	2	2	0	0	60000	NF
	sp|P43246|MSH2_HUMAN	MSH2	4	4	140000	0.0413			sp|Q9NUY8|TBC23_HUMAN	TBC1D23	1	1	9600	0.00914		sp|P02788|TRFL_HUMAN	LTF	Lactotransferrin OS=Homo sapiens GN=LTF PE=1 SV=6	78.13	3	3	3	3	110000	90000
	sp|P26038|MOES_HUMAN	MSN	4	4	87000	0.0263			sp|Q16650|TBR1_HUMAN	TBR1	1	1	38000	0.0364		sp|Q9Y383|LC7L2_HUMAN	LUC7L2	Putative RNA-binding protein Luc7-like 2 OS=Homo sapiens GN=LUC7L2 PE=1 SV=2	46.49	0	0	1	1	NF	12000
	sp|Q9BUK6|MSTO1_HUMAN	MSTO1	1	1	150000	0.0451			sp|P17987|TCPA_HUMAN	TCP1	4	4	200000	0.19		sp|Q86V48|LUZP1_HUMAN	LUZP1	Leucine zipper protein 1 OS=Homo sapiens GN=LUZP1 PE=1 SV=2	120.2	2	2	0	0	20000	NF
	sp|P11586|C1TC_HUMAN	MTHFD1	22	22	2000000	0.61			sp|Q9NZ01|TECR_HUMAN	TECR	1	1	14000	0.0136		sp|O95372|LYPA2_HUMAN	LYPLA2	Acyl-protein thioesterase 2 OS=Homo sapiens GN=LYPLA2 PE=1 SV=1	24.72	1	1	0	0	44000	NF
	sp|P58546|MTPN_HUMAN	MTPN	1	1	23000	0.00677			sp|P02786|TFR1_HUMAN	TFRC	3	3	32000	0.0303		sp|P61626|LYSC_HUMAN	LYZ	Lysozyme C OS=Homo sapiens GN=LYZ PE=1 SV=1	16.53	3	3	2	3	330000	230000
	sp|Q96EY5|MB12A_HUMAN	MVB12A	1	1	28000	0.0084			sp|P21980|TGM2_HUMAN	TGM2	2	2	65000	0.0619		sp|Q9UPN3|MACF1_HUMAN	MACF1	Microtubule-actin cross-linking factor 1, isoforms 1/2/3/5 OS=Homo sapiens GN=MACF1 PE=1 SV=4	837.79	1	1	1	1	190000	93000
	sp|Q14764|MVP_HUMAN	MVP	2	2	130000	0.0389			sp|P07996|TSP1_HUMAN	THBS1	2	2	36000	0.0345		sp|Q9Y6D9|MD1L1_HUMAN	MAD1L1	Mitotic spindle assembly checkpoint protein MAD1 OS=Homo sapiens GN=MAD1L1 PE=1 SV=2	83.02	3	3	0	0	54000	NF
	sp|P20591|MX1_HUMAN	MX1	1	1	2800	0.000831			sp|P29401|TKT_HUMAN	TKT	2	2	27000	0.026		sp|Q9Y5V3|MAGD1_HUMAN	MAGED1	Melanoma-associated antigen D1 OS=Homo sapiens GN=MAGED1 PE=1 SV=3	86.11	1	1	1	1	59000	15000
	sp|Q96S97|MYADM_HUMAN	MYADM	2	2	150000	0.046			sp|Q9Y490|TLN1_HUMAN	TLN1	27	29	1100000	1		sp|Q9UNF1|MAGD2_HUMAN	MAGED2	Melanoma-associated antigen D2 OS=Homo sapiens GN=MAGED2 PE=1 SV=2	64.91	7	9	2	3	450000	71000
	sp|Q99836|MYD88_HUMAN	MYD88	1	1	25000	0.00762			sp|Q9Y4G6|TLN2_HUMAN	TLN2	3	3	110000	0.0999		sp|Q9UDY8|MALT1_HUMAN	MALT1	Mucosa-associated lymphoid tissue lymphoma translocation protein 1 OS=Homo sapiens GN=MALT1 PE=1 SV=1	92.21	2	2	0	0	23000	NF
	sp|P35580|MYH10_HUMAN	MYH10	15	16	480000	0.14			sp|Q9BVC6|TM109_HUMAN	TMEM109	1	1	6700	0.00631		sp|P78559|MAP1A_HUMAN	MAP1A	Microtubule-associated protein 1A OS=Homo sapiens GN=MAP1A PE=1 SV=6	305.3	1	1	0	0	33000	NF
	sp|Q7Z406|MYH14_HUMAN	MYH14	1	1	24000	0.00731			sp|Q8WUH6|TM263_HUMAN	TMEM263	2	2	210000	0.2		sp|P46821|MAP1B_HUMAN	MAP1B	Microtubule-associated protein 1B OS=Homo sapiens GN=MAP1B PE=1 SV=2	270.47	6	6	1	2	230000	10000
	sp|P35579|MYH9_HUMAN	MYH9	62	68	8500000	2.55			sp|P57088|TMM33_HUMAN	TMEM33	2	2	26000	0.0245		sp|Q66K74|MAP1S_HUMAN	MAP1S	Microtubule-associated protein 1S OS=Homo sapiens GN=MAP1S PE=1 SV=2	112.14	1	1	1	1	12000	2900
	sp|P19105|ML12A_HUMAN	MYL12A	3	3	54000	0.0163			sp|Q92973|TNPO1_HUMAN	TNPO1	3	3	33000	0.0315		sp|Q02750|MP2K1_HUMAN	MAP2K1	Dual specificity mitogen-activated protein kinase kinase 1 OS=Homo sapiens GN=MAP2K1 PE=1 SV=2	43.41	6	6	4	5	360000	110000
	sp|P60660|MYL6_HUMAN	MYL6	5	5	880000	0.26			tr|Q5CAQ4|Q5CAQ4_HUMAN	TRAP1	1	1	18000	0.0174		sp|P36507|MP2K2_HUMAN	MAP2K2	Dual specificity mitogen-activated protein kinase kinase 2 OS=Homo sapiens GN=MAP2K2 PE=1 SV=1	44.4	3	4	0	0	230000	NF
	sp|Q92614|MY18A_HUMAN	MYO18A	1	1	16000	0.00476			sp|Q12931|TRAP1_HUMAN	TRAP1	1	1	8400	0.00796		sp|P46734|MP2K3_HUMAN	MAP2K3	Dual specificity mitogen-activated protein kinase kinase 3 OS=Homo sapiens GN=MAP2K3 PE=1 SV=2	39.29	0	0	1	1	NF	11000
	sp|O43795|MYO1B_HUMAN	MYO1B	15	15	1100000	0.34			sp|Q14258|TRI25_HUMAN	TRIM25	2	2	39000	0.0367		sp|Q16584|M3K11_HUMAN	MAP3K11	Mitogen-activated protein kinase kinase kinase 11 OS=Homo sapiens GN=MAP3K11 PE=1 SV=1	92.63	1	1	0	0	36000	NF
	sp|O00159|MYO1C_HUMAN	MYO1C	26	31	3800000	1.16			sp|Q13263|TIF1B_HUMAN	TRIM28	5	7	130000	0.12		sp|P27816|MAP4_HUMAN	MAP4	Microtubule-associated protein 4 OS=Homo sapiens GN=MAP4 PE=1 SV=3	120.93	5	5	2	2	220000	23000
	tr|D3DTH7|D3DTH7_HUMAN	MYO1C	1	1	99000	0.0298			sp|Q15645|PCH2_HUMAN	TRIP13	3	3	64000	0.0606		sp|Q15691|MARE1_HUMAN	MAPRE1	Microtubule-associated protein RP/EB family member 1 OS=Homo sapiens GN=MAPRE1 PE=1 SV=3	29.98	4	4	0	0	340000	NF
	sp|Q12965|MYO1E_HUMAN	MYO1E	1	3	13000	0.00379			sp|Q99816|TS101_HUMAN	TSG101	1	1	14000	0.013		sp|P29966|MARCS_HUMAN	MARCKS	Myristoylated alanine-rich C-kinase substrate OS=Homo sapiens GN=MARCKS PE=1 SV=4	31.54	1	1	0	0	24000	NF
	sp|Q9Y4I1|MYO5A_HUMAN	MYO5A	7	9	230000	0.0707			sp|Q9BQE3|TBA1C_HUMAN	TUBA1C	11	28	3000000	2.84		sp|P56192|SYMC_HUMAN	MARS	Methionine--tRNA ligase, cytoplasmic OS=Homo sapiens GN=MARS PE=1 SV=2	101.05	1	1	0	0	56000	NF
	sp|Q9ULV0|MYO5B_HUMAN	MYO5B	1	1	36000	0.0108			sp|P68366|TBA4A_HUMAN	TUBA4A	3	4	140000	0.13		sp|Q96GX5|GWL_HUMAN	MASTL	Serine/threonine-protein kinase greatwall OS=Homo sapiens GN=MASTL PE=1 SV=1	97.26	1	2	0	0	6400	NF
	sp|Q9UM54|MYO6_HUMAN	MYO6	10	10	440000	0.13			sp|P07437|TBB5_HUMAN	TUBB	2	5	130000	0.12		sp|P31153|METK2_HUMAN	MAT2A	S-adenosylmethionine synthase isoform type-2 OS=Homo sapiens GN=MAT2A PE=1 SV=1	43.63	0	0	1	1	NF	21000
	tr|A0A0A0MRM8|A0A0A0MRM8_HUMAN	MYO6	1	1	41000	0.0124			sp|Q13885|TBB2A_HUMAN	TUBB2A	1	1	43000	0.0408		sp|P43243|MATR3_HUMAN	MATR3	Matrin-3 OS=Homo sapiens GN=MATR3 PE=1 SV=2	94.56	1	1	0	0	6900	NF
	sp|Q9NZM1|MYOF_HUMAN	MYOF	1	1	40000	0.0119			sp|Q9BVA1|TBB2B_HUMAN	TUBB2B	3	7	710000	0.67		sp|Q96N66|MBOA7_HUMAN	MBOAT7	Lysophospholipid acyltransferase 7 OS=Homo sapiens GN=MBOAT7 PE=1 SV=2	52.73	2	2	0	0	120000	NF
	sp|P52179|MYOM1_HUMAN	MYOM1	1	1	14000	0.00414			sp|Q13509|TBB3_HUMAN	TUBB3	1	1	70000	0.0667		sp|Q96RQ3|MCCA_HUMAN	MCCC1	Methylcrotonoyl-CoA carboxylase subunit alpha, mitochondrial OS=Homo sapiens GN=MCCC1 PE=1 SV=3	80.42	0	0	9	10	NF	300000
	sp|Q9BXJ9|NAA15_HUMAN	NAA15	1	1	20000	0.00594			sp|P68371|TBB4B_HUMAN	TUBB4B	12	19	2300000	2.21		sp|P25205|MCM3_HUMAN	MCM3	DNA replication licensing factor MCM3 OS=Homo sapiens GN=MCM3 PE=1 SV=3	90.92	4	4	0	0	84000	NF
	sp|P43490|NAMPT_HUMAN	NAMPT	11	12	1700000	0.5			sp|Q9BUF5|TBB6_HUMAN	TUBB6	3	3	280000	0.26		sp|P33991|MCM4_HUMAN	MCM4	DNA replication licensing factor MCM4 OS=Homo sapiens GN=MCM4 PE=1 SV=5	96.5	1	1	1	1	58000	32000
	sp|P55209|NP1L1_HUMAN	NAP1L1	2	2	130000	0.0397			sp|P49411|EFTU_HUMAN	TUFM	15	18	1000000	0.95		sp|P33992|MCM5_HUMAN	MCM5	DNA replication licensing factor MCM5 OS=Homo sapiens GN=MCM5 PE=1 SV=5	82.23	3	3	0	0	110000	NF
	sp|Q8IVL0|NAV3_HUMAN	NAV3	1	1	50000	0.0149			sp|P10599|THIO_HUMAN	TXN	4	4	330000	0.32		sp|P33993|MCM7_HUMAN	MCM7	DNA replication licensing factor MCM7 OS=Homo sapiens GN=MCM7 PE=1 SV=4	81.26	8	9	2	2	310000	28000
	sp|Q15021|CND1_HUMAN	NCAPD2	1	1	5200	0.00156			sp|P04818|TYSY_HUMAN	TYMS	1	1	4500	0.00425		sp|P40925|MDHC_HUMAN	MDH1	Malate dehydrogenase, cytoplasmic OS=Homo sapiens GN=MDH1 PE=1 SV=4	36.4	1	1	0	0	24000	NF
	sp|Q9BPX3|CND3_HUMAN	NCAPG	1	1	35000	0.0107			sp|P22314|UBA1_HUMAN	UBA1	3	3	56000	0.0529		sp|P40926|MDHM_HUMAN	MDH2	Malate dehydrogenase, mitochondrial OS=Homo sapiens GN=MDH2 PE=1 SV=3	35.48	5	5	0	0	140000	NF
	sp|Q15003|CND2_HUMAN	NCAPH	5	5	140000	0.041			sp|Q5JXB2|UE2NL_HUMAN	UBE2NL	1	1	120000	0.11		sp|Q8N6R0|MET13_HUMAN	METTL13	Methyltransferase-like protein 13 OS=Homo sapiens GN=METTL13 PE=1 SV=1	78.72	1	1	0	0	15000	NF
	sp|Q09161|NCBP1_HUMAN	NCBP1	1	1	15000	0.00455			sp|Q9BZL1|UBL5_HUMAN	UBL5	1	1	15000	0.0147		sp|Q7L9L4|MOB1B_HUMAN	MOB1B	MOB kinase activator 1B OS=Homo sapiens GN=MOB1B PE=1 SV=3	25.07	2	2	3	3	190000	100000
	sp|Q6ZVX7|FBX50_HUMAN	NCCRP1	1	1	91000	0.0273			sp|Q9HA47|UCK1_HUMAN	UCK1	1	1	36000	0.034		sp|Q00013|EM55_HUMAN	MPP1	55 kDa erythrocyte membrane protein OS=Homo sapiens GN=MPP1 PE=1 SV=2	52.26	0	0	1	1	NF	4400
	sp|Q6PIU2|NCEH1_HUMAN	NCEH1	2	4	52000	0.0156			sp|Q9BZX2|UCK2_HUMAN	UCK2	2	2	65000	0.0618		sp|Q9NZW5|MPP6_HUMAN	MPP6	MAGUK p55 subfamily member 6 OS=Homo sapiens GN=MPP6 PE=1 SV=2	61.08	0	0	1	1	NF	82000
	sp|Q9Y2A7|NCKP1_HUMAN	NCKAP1	2	2	50000	0.0152			sp|Q16851|UGPA_HUMAN	UGP2	2	2	37000	0.0352		sp|Q92665|RT31_HUMAN	MRPS31	28S ribosomal protein S31, mitochondrial OS=Homo sapiens GN=MRPS31 PE=1 SV=3	45.29	1	1	1	1	61000	34000
	sp|Q969V3|NCLN_HUMAN	NCLN	1	1	26000	0.00794			sp|Q70J99|UN13D_HUMAN	UNC13D	2	2	15000	0.0141		sp|P43246|MSH2_HUMAN	MSH2	DNA mismatch repair protein Msh2 OS=Homo sapiens GN=MSH2 PE=1 SV=1	104.68	4	4	0	0	140000	NF
	sp|Q96PU5|NED4L_HUMAN	NEDD4L	3	3	130000	0.0383			sp|O60763|USO1_HUMAN	USO1	7	7	130000	0.13		sp|P52701|MSH6_HUMAN	MSH6	DNA mismatch repair protein Msh6 OS=Homo sapiens GN=MSH6 PE=1 SV=2	152.69	0	0	1	2	NF	44000
	sp|Q8WX92|NELFB_HUMAN	NELFB	3	3	64000	0.0194			sp|P54578|UBP14_HUMAN	USP14	1	1	13000	0.0125		sp|P26038|MOES_HUMAN	MSN	Moesin OS=Homo sapiens GN=MSN PE=1 SV=3	67.78	4	4	0	0	87000	NF
	sp|Q8IXH7|NELFD_HUMAN	NELFCD	1	1	7600	0.00228			sp|Q99536|VAT1_HUMAN	VAT1	1	1	7500	0.00709		sp|Q9BUK6|MSTO1_HUMAN	MSTO1	Protein misato homolog 1 OS=Homo sapiens GN=MSTO1 PE=1 SV=1	61.8	1	1	0	0	150000	NF
	sp|Q9Y5B8|NDK7_HUMAN	NME7	1	1	23000	0.0068			sp|P18206|VINC_HUMAN	VCL	10	11	280000	0.26		sp|P11586|C1TC_HUMAN	MTHFD1	C-1-tetrahydrofolate synthase, cytoplasmic OS=Homo sapiens GN=MTHFD1 PE=1 SV=3	101.5	22	22	15	16	2000000	580000
	sp|P30419|NMT1_HUMAN	NMT1	2	2	65000	0.0197			sp|P55072|TERA_HUMAN	VCP	2	3	21000	0.0195		sp|P58546|MTPN_HUMAN	MTPN	Myotrophin OS=Homo sapiens GN=MTPN PE=1 SV=2	12.89	1	1	0	0	23000	NF
	sp|Q15233|NONO_HUMAN	NONO	5	7	500000	0.15			sp|P21796|VDAC1_HUMAN	VDAC1	1	1	25000	0.0238		sp|Q96EY5|MB12A_HUMAN	MVB12A	Multivesicular body subunit 12A OS=Homo sapiens GN=MVB12A PE=1 SV=1	28.76	1	1	0	0	28000	NF
	sp|Q9Y314|NOSIP_HUMAN	NOSIP	2	2	22000	0.00664			sp|P08670|VIME_HUMAN	VIM	20	35	4600000	4.33		sp|Q14764|MVP_HUMAN	MVP	Major vault protein OS=Homo sapiens GN=MVP PE=1 SV=4	99.27	2	2	0	0	130000	NF
	sp|P06748|NPM_HUMAN	NPM1	3	4	350000	0.11			sp|O75436|VP26A_HUMAN	VPS26A	1	1	7700	0.00727		sp|P20591|MX1_HUMAN	MX1	Interferon-induced GTP-binding protein Mx1 OS=Homo sapiens GN=MX1 PE=1 SV=4	75.47	1	1	0	0	2800	NF
	sp|P01111|RASN_HUMAN	NRAS	1	1	26000	0.00779			sp|P23381|SYWC_HUMAN	WARS	1	1	9600	0.00913		sp|Q96S97|MYADM_HUMAN	MYADM	Myeloid-associated differentiation marker OS=Homo sapiens GN=MYADM PE=1 SV=2	35.25	2	2	2	2	150000	51000
	sp|O14786|NRP1_HUMAN	NRP1	1	1	25000	0.0074			sp|O75083|WDR1_HUMAN	WDR1	2	2	27000	0.0251		sp|Q99836|MYD88_HUMAN	MYD88	Myeloid differentiation primary response protein MyD88 OS=Homo sapiens GN=MYD88 PE=1 SV=1	33.21	1	1	0	0	25000	NF
	sp|P46459|NSF_HUMAN	NSF	3	3	150000	0.0447			sp|O14980|XPO1_HUMAN	XPO1	2	2	30000	0.0283		sp|P35580|MYH10_HUMAN	MYH10	Myosin-10 OS=Homo sapiens GN=MYH10 PE=1 SV=3	228.86	15	16	2	2	480000	21000
	sp|Q08J23|NSUN2_HUMAN	NSUN2	1	1	8700	0.00262			sp|Q9HAV4|XPO5_HUMAN	XPO5	1	2	18000	0.0174		sp|Q7Z406|MYH14_HUMAN	MYH14	Myosin-14 OS=Homo sapiens GN=MYH14 PE=1 SV=2	227.73	1	1	0	0	24000	NF
	sp|P21589|5NTD_HUMAN	NT5E	3	3	200000	0.0596			sp|P13010|XRCC5_HUMAN	XRCC5	3	3	53000	0.0499		sp|P35579|MYH9_HUMAN	MYH9	Myosin-9 OS=Homo sapiens GN=MYH9 PE=1 SV=4	226.39	62	68	38	40	8500000	2000000
	sp|Q9Y266|NUDC_HUMAN	NUDC	2	2	130000	0.0405			sp|P12956|XRCC6_HUMAN	XRCC6	2	2	32000	0.0308		sp|P19105|ML12A_HUMAN	MYL12A	Myosin regulatory light chain 12A OS=Homo sapiens GN=MYL12A PE=1 SV=2	19.78	3	3	0	0	54000	NF
	sp|Q96RS6|NUDC1_HUMAN	NUDCD1	2	2	55000	0.0164			sp|P67809|YBOX1_HUMAN	YBX1	1	1	65000	0.0616		sp|P60660|MYL6_HUMAN	MYL6	Myosin light polypeptide 6 OS=Homo sapiens GN=MYL6 PE=1 SV=2	16.92	5	5	5	5	880000	360000
	sp|Q9BZD4|NUF2_HUMAN	NUF2	1	1	31000	0.00932			sp|P16989|YBOX3_HUMAN	YBX3	1	1	19000	0.018		sp|Q92614|MY18A_HUMAN	MYO18A	Unconventional myosin-XVIIIa OS=Homo sapiens GN=MYO18A PE=1 SV=3	232.97	1	1	0	0	16000	NF
	sp|Q14980|NUMA1_HUMAN	NUMA1	1	1	19000	0.00562			sp|O15498|YKT6_HUMAN	YKT6	2	2	61000	0.0579		sp|O43795|MYO1B_HUMAN	MYO1B	Unconventional myosin-Ib OS=Homo sapiens GN=MYO1B PE=1 SV=3	131.9	15	15	11	13	1100000	460000
	sp|P57740|NU107_HUMAN	NUP107	3	3	82000	0.0245			sp|P62258|1433E_HUMAN	YWHAE	2	3	60000	0.0566		sp|O00159|MYO1C_HUMAN	MYO1C	Unconventional myosin-Ic OS=Homo sapiens GN=MYO1C PE=1 SV=4	121.61	26	31	19	23	3800000	1200000
	sp|O75694|NU155_HUMAN	NUP155	1	1	8200	0.00248			sp|P61981|1433G_HUMAN	YWHAG	1	1	8400	0.00801		tr|D3DTH7|D3DTH7_HUMAN	MYO1C	Myosin IC, isoform CRA_a OS=Homo sapiens GN=MYO1C PE=3 SV=1	98.87	1	1	1	2	99000	26000
	sp|Q92621|NU205_HUMAN	NUP205	1	1	12000	0.00368			sp|P27348|1433T_HUMAN	YWHAQ	1	1	39000	0.0374		sp|Q12965|MYO1E_HUMAN	MYO1E	Unconventional myosin-Ie OS=Homo sapiens GN=MYO1E PE=1 SV=2	126.98	1	3	0	0	13000	NF
	sp|Q99567|NUP88_HUMAN	NUP88	1	1	26000	0.00793			sp|P63104|1433Z_HUMAN	YWHAZ	3	3	140000	0.14		sp|Q9Y4I1|MYO5A_HUMAN	MYO5A	Unconventional myosin-Va OS=Homo sapiens GN=MYO5A PE=1 SV=2	215.27	7	9	0	0	230000	NF
	sp|Q8N1F7|NUP93_HUMAN	NUP93	3	3	140000	0.0425			sp|Q96H79|ZCCHL_HUMAN	ZC3HAV1L	1	1	9500	0.009		sp|Q9ULV0|MYO5B_HUMAN	MYO5B	Unconventional myosin-Vb OS=Homo sapiens GN=MYO5B PE=1 SV=3	213.54	1	1	0	0	36000	NF
	sp|O15381|NVL_HUMAN	NVL	1	1	24000	0.00726			sp|Q14202|ZMYM3_HUMAN	ZMYM3	1	2	62000	0.0585		tr|A0A0A0MRM8|A0A0A0MRM8_HUMAN	MYO6	Unconventional myosin-VI OS=Homo sapiens GN=MYO6 PE=1 SV=1	144.92	1	1	0	0	41000	NF
	sp|Q9NTK5|OLA1_HUMAN	OLA1	1	1	14000	0.00431			sp|O15231|ZN185_HUMAN	ZNF185	3	3	41000	0.0387		sp|Q9UM54|MYO6_HUMAN	MYO6	Unconventional myosin-VI OS=Homo sapiens GN=MYO6 PE=1 SV=4	149.6	10	10	7	8	440000	190000
	sp|Q9H4L5|OSBL3_HUMAN	OSBPL3	1	1	17000	0.00513			sp|P0DOX2|IGA2_HUMAN		2	2	94000	0.0889		sp|Q9NZM1|MYOF_HUMAN	MYOF	Myoferlin OS=Homo sapiens GN=MYOF PE=1 SV=1	234.56	1	1	0	0	40000	NF
	sp|Q9BZF1|OSBL8_HUMAN	OSBPL8	1	1	8300	0.00249			tr|B4DKV4|B4DKV4_HUMAN		1	4	71000	0.0669		sp|P52179|MYOM1_HUMAN	MYOM1	Myomesin-1 OS=Homo sapiens GN=MYOM1 PE=1 SV=2	187.51	1	1	0	0	14000	NF
	sp|Q96FW1|OTUB1_HUMAN	OTUB1	3	3	97000	0.029			sp|P0DOX7|IGK_HUMAN		1	1	43000	0.0405		sp|Q9BXJ9|NAA15_HUMAN	NAA15	N-alpha-acetyltransferase 15, NatA auxiliary subunit OS=Homo sapiens GN=NAA15 PE=1 SV=1	101.21	1	1	0	0	20000	NF
	sp|O95747|OXSR1_HUMAN	OXSR1	5	6	300000	0.0911			IGKC_MOUSE		1	1	39000	0.0369		sp|P43490|NAMPT_HUMAN	NAMPT	Nicotinamide phosphoribosyltransferase OS=Homo sapiens GN=NAMPT PE=1 SV=1	55.49	11	12	7	8	1700000	360000
	sp|P07237|PDIA1_HUMAN	P4HB	4	4	130000	0.0394			tr|Q9UL78|Q9UL78_HUMAN		1	1	7900	0.00752		sp|P55209|NP1L1_HUMAN	NAP1L1	Nucleosome assembly protein 1-like 1 OS=Homo sapiens GN=NAP1L1 PE=1 SV=1	45.35	2	2	2	3	130000	24000
	sp|Q9UQ80|PA2G4_HUMAN	PA2G4	1	1	22000	0.00673			tr|B2R8C8|B2R8C8_HUMAN		1	1	52000	0.049		sp|Q9H0A0|NAT10_HUMAN	NAT10	RNA cytidine acetyltransferase OS=Homo sapiens GN=NAT10 PE=1 SV=2	115.66	0	0	1	1	NF	7800
	sp|P11940|PABP1_HUMAN	PABPC1	8	8	490000	0.15			tr|B4DY10|B4DY10_HUMAN		1	1	80000	0.076		sp|Q8IVL0|NAV3_HUMAN	NAV3	Neuron navigator 3 OS=Homo sapiens GN=NAV3 PE=1 SV=3	255.49	1	1	0	0	50000	NF
	sp|Q15102|PA1B3_HUMAN	PAFAH1B3	1	1	9800	0.00294										sp|Q15021|CND1_HUMAN	NCAPD2	Condensin complex subunit 1 OS=Homo sapiens GN=NCAPD2 PE=1 SV=3	157.08	1	1	0	0	5200	NF
	sp|P22234|PUR6_HUMAN	PAICS	2	2	46000	0.0139										sp|Q9BPX3|CND3_HUMAN	NCAPG	Condensin complex subunit 3 OS=Homo sapiens GN=NCAPG PE=1 SV=1	114.26	1	1	0	0	35000	NF
	sp|Q13153|PAK1_HUMAN	PAK1	2	2	190000	0.0575										sp|Q15003|CND2_HUMAN	NCAPH	Condensin complex subunit 2 OS=Homo sapiens GN=NCAPH PE=1 SV=3	82.51	5	5	0	0	140000	NF
	sp|Q13177|PAK2_HUMAN	PAK2	6	6	530000	0.16										sp|Q09161|NCBP1_HUMAN	NCBP1	Nuclear cap-binding protein subunit 1 OS=Homo sapiens GN=NCBP1 PE=1 SV=1	91.78	1	1	0	0	15000	NF
	sp|O95340|PAPS2_HUMAN	PAPSS2	3	3	120000	0.0352										sp|Q6ZVX7|FBX50_HUMAN	NCCRP1	F-box only protein 50 OS=Homo sapiens GN=NCCRP1 PE=1 SV=1	30.83	1	1	3	3	91000	180000
	sp|Q99497|PARK7_HUMAN	PARK7	1	1	17000	0.0052										sp|Q6PIU2|NCEH1_HUMAN	NCEH1	Neutral cholesterol ester hydrolase 1 OS=Homo sapiens GN=NCEH1 PE=1 SV=3	45.78	2	4	0	0	52000	NF
	sp|Q9UKK3|PARP4_HUMAN	PARP4	2	2	34000	0.0102										sp|Q9Y2A7|NCKP1_HUMAN	NCKAP1	Nck-associated protein 1 OS=Homo sapiens GN=NCKAP1 PE=1 SV=1	128.71	2	2	0	0	50000	NF
	sp|Q9NVD7|PARVA_HUMAN	PARVA	5	5	150000	0.0449										sp|Q969V3|NCLN_HUMAN	NCLN	Nicalin OS=Homo sapiens GN=NCLN PE=1 SV=2	62.93	1	1	0	0	26000	NF
	sp|P11498|PYC_HUMAN	PC	10	11	440000	0.13										sp|Q96PU5|NED4L_HUMAN	NEDD4L	E3 ubiquitin-protein ligase NEDD4-like OS=Homo sapiens GN=NEDD4L PE=1 SV=2	111.86	3	3	1	1	130000	11000
	sp|Q15365|PCBP1_HUMAN	PCBP1	5	5	1000000	0.31										sp|Q8WX92|NELFB_HUMAN	NELFB	Negative elongation factor B OS=Homo sapiens GN=NELFB PE=1 SV=1	65.66	3	3	1	1	64000	14000
	sp|Q15366|PCBP2_HUMAN	PCBP2	3	3	370000	0.11										sp|Q8IXH7|NELFD_HUMAN	NELFCD	Negative elongation factor C/D OS=Homo sapiens GN=NELFCD PE=1 SV=2	66.2	1	1	0	0	7600	NF
	sp|P12004|PCNA_HUMAN	PCNA	1	1	11000	0.00338										sp|Q9Y5B8|NDK7_HUMAN	NME7	Nucleoside diphosphate kinase 7 OS=Homo sapiens GN=NME7 PE=1 SV=1	42.46	1	1	0	0	23000	NF
	sp|O14737|PDCD5_HUMAN	PDCD5	1	1	21000	0.00617										sp|P30419|NMT1_HUMAN	NMT1	Glycylpeptide N-tetradecanoyltransferase 1 OS=Homo sapiens GN=NMT1 PE=1 SV=2	56.77	2	2	0	0	65000	NF
	sp|Q8WUM4|PDC6I_HUMAN	PDCD6IP	19	20	2200000	0.66										sp|Q15233|NONO_HUMAN	NONO	Non-POU domain-containing octamer-binding protein OS=Homo sapiens GN=NONO PE=1 SV=4	54.2	5	7	4	6	500000	160000
	sp|P11177|ODPB_HUMAN	PDHB	1	1	6900	0.00208										sp|Q9Y314|NOSIP_HUMAN	NOSIP	Nitric oxide synthase-interacting protein OS=Homo sapiens GN=NOSIP PE=1 SV=1	33.15	2	2	0	0	22000	NF
	sp|P30101|PDIA3_HUMAN	PDIA3	4	4	150000	0.0464										sp|P06748|NPM_HUMAN	NPM1	Nucleophosmin OS=Homo sapiens GN=NPM1 PE=1 SV=2	32.55	3	4	1	2	350000	130000
	tr|H7BZJ3|H7BZJ3_HUMAN	PDIA3	1	1	38000	0.0113										sp|P01111|RASN_HUMAN	NRAS	GTPase NRas OS=Homo sapiens GN=NRAS PE=1 SV=1	21.22	1	1	0	0	26000	NF
	sp|P13667|PDIA4_HUMAN	PDIA4	1	1	20000	0.00608										sp|O14786|NRP1_HUMAN	NRP1	Neuropilin-1 OS=Homo sapiens GN=NRP1 PE=1 SV=3	103.07	1	1	0	0	25000	NF
	sp|Q15084|PDIA6_HUMAN	PDIA6	3	3	93000	0.0278										sp|P46459|NSF_HUMAN	NSF	Vesicle-fusing ATPase OS=Homo sapiens GN=NSF PE=1 SV=3	82.54	3	3	2	2	150000	26000
	sp|O00151|PDLI1_HUMAN	PDLIM1	1	1	27000	0.0081										sp|Q08J23|NSUN2_HUMAN	NSUN2	tRNA (cytosine(34)-C(5))-methyltransferase OS=Homo sapiens GN=NSUN2 PE=1 SV=2	86.42	1	1	0	0	8700	NF
	sp|Q96HC4|PDLI5_HUMAN	PDLIM5	1	1	41000	0.0123										sp|P21589|5NTD_HUMAN	NT5E	5'-nucleotidase OS=Homo sapiens GN=NT5E PE=1 SV=1	63.33	3	3	0	0	200000	NF
	sp|Q9NR12|PDLI7_HUMAN	PDLIM7	1	1	52000	0.0155										sp|Q9Y266|NUDC_HUMAN	NUDC	Nuclear migration protein nudC OS=Homo sapiens GN=NUDC PE=1 SV=1	38.22	2	2	2	2	130000	46000
	sp|Q29RF7|PDS5A_HUMAN	PDS5A	1	1	2800	0.000839										sp|Q96RS6|NUDC1_HUMAN	NUDCD1	NudC domain-containing protein 1 OS=Homo sapiens GN=NUDCD1 PE=1 SV=2	66.71	2	2	0	0	55000	NF
	sp|Q6P996|PDXD1_HUMAN	PDXDC1	4	4	120000	0.0361										sp|Q9BZD4|NUF2_HUMAN	NUF2	Kinetochore protein Nuf2 OS=Homo sapiens GN=NUF2 PE=1 SV=2	54.27	1	1	0	0	31000	NF
	sp|Q6P474|PDXD2_HUMAN	PDXDC2P	1	1	27000	0.00818										sp|Q14980|NUMA1_HUMAN	NUMA1	Nuclear mitotic apparatus protein 1 OS=Homo sapiens GN=NUMA1 PE=1 SV=2	238.12	1	1	0	0	19000	NF
	sp|P30086|PEBP1_HUMAN	PEBP1	1	1	23000	0.00694										sp|P57740|NU107_HUMAN	NUP107	Nuclear pore complex protein Nup107 OS=Homo sapiens GN=NUP107 PE=1 SV=1	106.31	3	3	0	0	82000	NF
	sp|P17858|PFKAL_HUMAN	PFKL	4	4	140000	0.0434										sp|O75694|NU155_HUMAN	NUP155	Nuclear pore complex protein Nup155 OS=Homo sapiens GN=NUP155 PE=1 SV=1	155.1	1	1	0	0	8200	NF
	sp|Q01813|PFKAP_HUMAN	PFKP	11	13	1000000	0.3										sp|Q92621|NU205_HUMAN	NUP205	Nuclear pore complex protein Nup205 OS=Homo sapiens GN=NUP205 PE=1 SV=3	227.78	1	1	0	0	12000	NF
	sp|P07737|PROF1_HUMAN	PFN1	5	6	810000	0.24										sp|Q99567|NUP88_HUMAN	NUP88	Nuclear pore complex protein Nup88 OS=Homo sapiens GN=NUP88 PE=1 SV=2	83.49	1	1	0	0	26000	NF
	sp|P52209|6PGD_HUMAN	PGD	2	2	42000	0.0126										sp|Q8N1F7|NUP93_HUMAN	NUP93	Nuclear pore complex protein Nup93 OS=Homo sapiens GN=NUP93 PE=1 SV=2	93.43	3	3	3	3	140000	61000
	sp|P00558|PGK1_HUMAN	PGK1	4	4	130000	0.038										sp|O15381|NVL_HUMAN	NVL	Nuclear valosin-containing protein-like OS=Homo sapiens GN=NVL PE=1 SV=1	94.99	1	1	0	0	24000	NF
	sp|O95336|6PGL_HUMAN	PGLS	2	2	26000	0.00769										sp|Q9NTK5|OLA1_HUMAN	OLA1	Obg-like ATPase 1 OS=Homo sapiens GN=OLA1 PE=1 SV=2	44.72	1	1	0	0	14000	NF
	sp|P35232|PHB_HUMAN	PHB	2	3	110000	0.0329										sp|Q9BXB5|OSB10_HUMAN	OSBPL10	Oxysterol-binding protein-related protein 10 OS=Homo sapiens GN=OSBPL10 PE=1 SV=2	83.92	0	0	1	1	NF	3200
	sp|O43175|SERA_HUMAN	PHGDH	4	4	110000	0.034										sp|Q9H4L5|OSBL3_HUMAN	OSBPL3	Oxysterol-binding protein-related protein 3 OS=Homo sapiens GN=OSBPL3 PE=1 SV=1	101.16	1	1	0	0	17000	NF
	sp|Q86SQ0|PHLB2_HUMAN	PHLDB2	2	2	28000	0.00831										sp|Q9BZF1|OSBL8_HUMAN	OSBPL8	Oxysterol-binding protein-related protein 8 OS=Homo sapiens GN=OSBPL8 PE=1 SV=3	101.13	1	1	0	0	8300	NF
	sp|Q13492|PICAL_HUMAN	PICALM	5	5	190000	0.0584										sp|Q96FW1|OTUB1_HUMAN	OTUB1	Ubiquitin thioesterase OTUB1 OS=Homo sapiens GN=OTUB1 PE=1 SV=2	31.26	3	3	0	0	97000	NF
	sp|P12273|PIP_HUMAN	PIP	3	4	130000	0.0384										sp|O95747|OXSR1_HUMAN	OXSR1	Serine/threonine-protein kinase OSR1 OS=Homo sapiens GN=OXSR1 PE=1 SV=1	57.99	5	6	6	6	300000	170000
	sp|Q9GZP4|PITH1_HUMAN	PITHD1	1	1	18000	0.00541										sp|P07237|PDIA1_HUMAN	P4HB	Protein disulfide-isomerase OS=Homo sapiens GN=P4HB PE=1 SV=3	57.08	4	4	3	3	130000	65000
	tr|D4Q8H0|D4Q8H0_HUMAN	pk	1	1	12000	0.00354										sp|Q9UQ80|PA2G4_HUMAN	PA2G4	Proliferation-associated protein 2G4 OS=Homo sapiens GN=PA2G4 PE=1 SV=3	43.76	1	1	0	0	22000	NF
	sp|P14618|KPYM_HUMAN	PKM	16	17	2600000	0.79										sp|P11940|PABP1_HUMAN	PABPC1	Polyadenylate-binding protein 1 OS=Homo sapiens GN=PABPC1 PE=1 SV=2	70.63	8	8	3	3	490000	63000
	sp|Q16512|PKN1_HUMAN	PKN1	1	1	28000	0.00848										sp|Q15102|PA1B3_HUMAN	PAFAH1B3	Platelet-activating factor acetylhydrolase IB subunit gamma OS=Homo sapiens GN=PAFAH1B3 PE=1 SV=1	25.72	1	1	0	0	9800	NF
	sp|Q99959|PKP2_HUMAN	PKP2	2	2	65000	0.0194										sp|P22234|PUR6_HUMAN	PAICS	Multifunctional protein ADE2 OS=Homo sapiens GN=PAICS PE=1 SV=3	47.05	2	2	2	2	46000	30000
	sp|Q9Y263|PLAP_HUMAN	PLAA	1	2	43000	0.0131										sp|Q13153|PAK1_HUMAN	PAK1	Serine/threonine-protein kinase PAK 1 OS=Homo sapiens GN=PAK1 PE=1 SV=2	60.61	2	2	2	2	190000	87000
	sp|Q15149|PLEC_HUMAN	PLEC	97	97	8600000	2.57										sp|Q13177|PAK2_HUMAN	PAK2	Serine/threonine-protein kinase PAK 2 OS=Homo sapiens GN=PAK2 PE=1 SV=3	58.01	6	6	4	4	530000	150000
	tr|Q8WXV6|Q8WXV6_HUMAN	PLEC1	1	1	62000	0.0186										sp|O43252|PAPS1_HUMAN	PAPSS1	Bifunctional 3'-phosphoadenosine 5'-phosphosulfate synthase 1 OS=Homo sapiens GN=PAPSS1 PE=1 SV=2	70.79	0	0	1	1	NF	19000
	sp|O60664|PLIN3_HUMAN	PLIN3	3	3	150000	0.0457										sp|O95340|PAPS2_HUMAN	PAPSS2	Bifunctional 3'-phosphoadenosine 5'-phosphosulfate synthase 2 OS=Homo sapiens GN=PAPSS2 PE=1 SV=2	69.46	3	3	0	0	120000	NF
	sp|Q04941|PLP2_HUMAN	PLP2	1	2	100000	0.0309										sp|Q99497|PARK7_HUMAN	PARK7	Protein DJ-1 OS=Homo sapiens GN=PARK7 PE=1 SV=2	19.88	1	1	0	0	17000	NF
	sp|Q14651|PLSI_HUMAN	PLS1	1	1	69000	0.0209										sp|Q9UKK3|PARP4_HUMAN	PARP4	Poly [ADP-ribose] polymerase 4 OS=Homo sapiens GN=PARP4 PE=1 SV=3	192.47	2	2	0	0	34000	NF
	sp|P13797|PLST_HUMAN	PLS3	4	4	210000	0.0642										sp|Q9NVD7|PARVA_HUMAN	PARVA	Alpha-parvin OS=Homo sapiens GN=PARVA PE=1 SV=1	42.22	5	5	0	0	150000	NF
	sp|Q15126|PMVK_HUMAN	PMVK	2	2	86000	0.0258										sp|Q96KB5|TOPK_HUMAN	PBK	Lymphokine-activated killer T-cell-originated protein kinase OS=Homo sapiens GN=PBK PE=1 SV=3	36.06	0	0	1	1	NF	13000
	sp|P00491|PNPH_HUMAN	PNP	2	2	64000	0.0192										sp|P11498|PYC_HUMAN	PC	Pyruvate carboxylase, mitochondrial OS=Homo sapiens GN=PC PE=1 SV=2	129.55	10	11	22	26	440000	2400000
	sp|Q8WVV4|POF1B_HUMAN	POF1B	1	1	47000	0.0142										sp|Q15365|PCBP1_HUMAN	PCBP1	Poly(rC)-binding protein 1 OS=Homo sapiens GN=PCBP1 PE=1 SV=2	37.47	5	5	4	4	1000000	470000
	sp|P28340|DPOD1_HUMAN	POLD1	1	1	34000	0.0101										sp|Q15366|PCBP2_HUMAN	PCBP2	Poly(rC)-binding protein 2 OS=Homo sapiens GN=PCBP2 PE=1 SV=1	38.56	3	3	1	1	370000	39000
	sp|O15160|RPAC1_HUMAN	POLR1C	1	1	41000	0.0124										sp|P05165|PCCA_HUMAN	PCCA	Propionyl-CoA carboxylase alpha chain, mitochondrial OS=Homo sapiens GN=PCCA PE=1 SV=4	80.01	0	0	4	4	NF	97000
	sp|P30876|RPB2_HUMAN	POLR2B	2	2	42000	0.0126										sp|P12004|PCNA_HUMAN	PCNA	Proliferating cell nuclear antigen OS=Homo sapiens GN=PCNA PE=1 SV=1	28.75	1	1	0	0	11000	NF
	sp|Q9BYX7|ACTBM_HUMAN	POTEKP	1	2	340000	0.1										sp|O14737|PDCD5_HUMAN	PDCD5	Programmed cell death protein 5 OS=Homo sapiens GN=PDCD5 PE=1 SV=3	14.28	1	1	0	0	21000	NF
	sp|Q86W92|LIPB1_HUMAN	PPFIBP1	1	1	16000	0.00481										sp|Q8WUM4|PDC6I_HUMAN	PDCD6IP	Programmed cell death 6-interacting protein OS=Homo sapiens GN=PDCD6IP PE=1 SV=1	95.96	19	20	12	12	2200000	500000
	sp|P62937|PPIA_HUMAN	PPIA	3	4	230000	0.069										sp|P11177|ODPB_HUMAN	PDHB	Pyruvate dehydrogenase E1 component subunit beta, mitochondrial OS=Homo sapiens GN=PDHB PE=1 SV=3	39.21	1	1	0	0	6900	NF
	sp|P23284|PPIB_HUMAN	PPIB	1	1	68000	0.0205										tr|H7BZJ3|H7BZJ3_HUMAN	PDIA3	Protein disulfide-isomerase A3 (Fragment) OS=Homo sapiens GN=PDIA3 PE=1 SV=1	13.51	1	1	0	0	38000	NF
	sp|Q9Y570|PPME1_HUMAN	PPME1	3	3	100000	0.031										sp|P30101|PDIA3_HUMAN	PDIA3	Protein disulfide-isomerase A3 OS=Homo sapiens GN=PDIA3 PE=1 SV=4	56.75	4	4	0	0	150000	NF
	sp|P62136|PP1A_HUMAN	PPP1CA	1	1	53000	0.0158										sp|P13667|PDIA4_HUMAN	PDIA4	Protein disulfide-isomerase A4 OS=Homo sapiens GN=PDIA4 PE=1 SV=2	72.89	1	1	0	0	20000	NF
	sp|P62140|PP1B_HUMAN	PPP1CB	1	1	37000	0.011										sp|Q15084|PDIA6_HUMAN	PDIA6	Protein disulfide-isomerase A6 OS=Homo sapiens GN=PDIA6 PE=1 SV=1	48.09	3	3	2	2	93000	33000
	sp|P36873|PP1G_HUMAN	PPP1CC	1	1	35000	0.0106										sp|O00151|PDLI1_HUMAN	PDLIM1	PDZ and LIM domain protein 1 OS=Homo sapiens GN=PDLIM1 PE=1 SV=4	36.05	1	1	0	0	27000	NF
	sp|P67775|PP2AA_HUMAN	PPP2CA	1	1	32000	0.00965										sp|Q96HC4|PDLI5_HUMAN	PDLIM5	PDZ and LIM domain protein 5 OS=Homo sapiens GN=PDLIM5 PE=1 SV=5	63.9	1	1	0	0	41000	NF
	sp|P30153|2AAA_HUMAN	PPP2R1A	3	3	150000	0.0463										sp|Q9NR12|PDLI7_HUMAN	PDLIM7	PDZ and LIM domain protein 7 OS=Homo sapiens GN=PDLIM7 PE=1 SV=1	49.81	1	1	0	0	52000	NF
	sp|Q14738|2A5D_HUMAN	PPP2R5D	5	6	190000	0.0572										sp|Q29RF7|PDS5A_HUMAN	PDS5A	Sister chromatid cohesion protein PDS5 homolog A OS=Homo sapiens GN=PDS5A PE=1 SV=1	150.73	1	1	0	0	2800	NF
	sp|Q8TF05|PP4R1_HUMAN	PPP4R1	1	1	30000	0.00905										sp|Q6P996|PDXD1_HUMAN	PDXDC1	Pyridoxal-dependent decarboxylase domain-containing protein 1 OS=Homo sapiens GN=PDXDC1 PE=1 SV=2	86.65	4	4	0	0	120000	NF
	sp|Q9UPN7|PP6R1_HUMAN	PPP6R1	1	1	11000	0.00317										sp|Q6P474|PDXD2_HUMAN	PDXDC2P	Putative pyridoxal-dependent decarboxylase domain-containing protein 2 OS=Homo sapiens GN=PDXDC2P PE=5 SV=3	51.78	1	1	1	1	27000	10000
	sp|Q06830|PRDX1_HUMAN	PRDX1	5	5	900000	0.27										sp|P30086|PEBP1_HUMAN	PEBP1	Phosphatidylethanolamine-binding protein 1 OS=Homo sapiens GN=PEBP1 PE=1 SV=3	21.04	1	1	2	2	23000	27000
	sp|P32119|PRDX2_HUMAN	PRDX2	7	8	790000	0.24										sp|P17858|PFKAL_HUMAN	PFKL	ATP-dependent 6-phosphofructokinase, liver type OS=Homo sapiens GN=PFKL PE=1 SV=6	84.96	4	4	0	0	140000	NF
	sp|P30048|PRDX3_HUMAN	PRDX3	2	2	47000	0.0141										sp|Q01813|PFKAP_HUMAN	PFKP	ATP-dependent 6-phosphofructokinase, platelet type OS=Homo sapiens GN=PFKP PE=1 SV=2	85.54	11	13	8	9	1000000	300000
	sp|Q13162|PRDX4_HUMAN	PRDX4	1	1	170000	0.0504										sp|P07737|PROF1_HUMAN	PFN1	Profilin-1 OS=Homo sapiens GN=PFN1 PE=1 SV=2	15.04	5	6	5	7	810000	280000
	sp|P30041|PRDX6_HUMAN	PRDX6	8	11	1100000	0.32										sp|P52209|6PGD_HUMAN	PGD	6-phosphogluconate dehydrogenase, decarboxylating OS=Homo sapiens GN=PGD PE=1 SV=3	53.11	2	2	1	1	42000	14000
	sp|Q13131|AAPK1_HUMAN	PRKAA1	3	3	130000	0.0403										sp|P00558|PGK1_HUMAN	PGK1	Phosphoglycerate kinase 1 OS=Homo sapiens GN=PGK1 PE=1 SV=3	44.59	4	4	1	1	130000	17000
	sp|P54619|AAKG1_HUMAN	PRKAG1	3	3	190000	0.0582										sp|O95336|6PGL_HUMAN	PGLS	6-phosphogluconolactonase OS=Homo sapiens GN=PGLS PE=1 SV=2	27.53	2	2	1	1	26000	11000
	sp|P10644|KAP0_HUMAN	PRKAR1A	1	1	21000	0.00641										sp|P35232|PHB_HUMAN	PHB	Prohibitin OS=Homo sapiens GN=PHB PE=1 SV=1	29.79	2	3	0	0	110000	NF
	sp|P41743|KPCI_HUMAN	PRKCI	1	1	13000	0.00381										sp|O43175|SERA_HUMAN	PHGDH	D-3-phosphoglycerate dehydrogenase OS=Homo sapiens GN=PHGDH PE=1 SV=4	56.61	4	4	1	1	110000	23000
	sp|P78527|PRKDC_HUMAN	PRKDC	11	11	310000	0.0946										sp|Q86SQ0|PHLB2_HUMAN	PHLDB2	Pleckstrin homology-like domain family B member 2 OS=Homo sapiens GN=PHLDB2 PE=1 SV=2	142.07	2	2	0	0	28000	NF
	sp|Q99873|ANM1_HUMAN	PRMT1	1	1	55000	0.0166										sp|Q13492|PICAL_HUMAN	PICALM	Phosphatidylinositol-binding clathrin assembly protein OS=Homo sapiens GN=PICALM PE=1 SV=2	70.71	5	5	2	2	190000	57000
	sp|Q8WWY3|PRP31_HUMAN	PRPF31	2	2	71000	0.0214										sp|P12273|PIP_HUMAN	PIP	Prolactin-inducible protein OS=Homo sapiens GN=PIP PE=1 SV=1	16.56	3	4	2	2	130000	56000
	sp|O43172|PRP4_HUMAN	PRPF4	1	1	12000	0.00366										sp|Q9GZP4|PITH1_HUMAN	PITHD1	PITH domain-containing protein 1 OS=Homo sapiens GN=PITHD1 PE=1 SV=1	24.16	1	1	0	0	18000	NF
	sp|P41219|PERI_HUMAN	PRPH	2	2	520000	0.16										tr|D4Q8H0|D4Q8H0_HUMAN	pk	Mitogen-activated protein kinase kinase kinase MLT OS=Homo sapiens GN=pk PE=2 SV=1	51.55	1	1	1	1	12000	5100
	sp|Q14558|KPRA_HUMAN	PRPSAP1	1	1	18000	0.00526										sp|P14618|KPYM_HUMAN	PKM	Pyruvate kinase PKM OS=Homo sapiens GN=PKM PE=1 SV=4	57.9	16	17	11	14	2600000	1100000
	sp|P35030|TRY3_HUMAN	PRSS3	1	1	460000	0.14										sp|Q16512|PKN1_HUMAN	PKN1	Serine/threonine-protein kinase N1 OS=Homo sapiens GN=PKN1 PE=1 SV=2	103.87	1	1	0	0	28000	NF
	sp|P25788|PSA3_HUMAN	PSMA3	2	2	86000	0.0258										sp|Q99959|PKP2_HUMAN	PKP2	Plakophilin-2 OS=Homo sapiens GN=PKP2 PE=1 SV=2	97.35	2	2	1	1	65000	12000
	sp|P25789|PSA4_HUMAN	PSMA4	2	2	76000	0.0229										sp|Q9Y263|PLAP_HUMAN	PLAA	Phospholipase A-2-activating protein OS=Homo sapiens GN=PLAA PE=1 SV=2	87.1	1	2	0	0	43000	NF
	sp|P28066|PSA5_HUMAN	PSMA5	3	3	260000	0.079										sp|Q15149|PLEC_HUMAN	PLEC	Plectin OS=Homo sapiens GN=PLEC PE=1 SV=3	531.47	97	97	49	55	8600000	2200000
	sp|P60900|PSA6_HUMAN	PSMA6	1	1	82000	0.0246										tr|Q8WXV6|Q8WXV6_HUMAN	PLEC1	Plectin isoform 1a (Fragment) OS=Homo sapiens GN=PLEC1 PE=2 SV=1	4.14	1	1	1	1	62000	16000
	sp|O14818|PSA7_HUMAN	PSMA7	1	1	43000	0.0129										sp|O60664|PLIN3_HUMAN	PLIN3	Perilipin-3 OS=Homo sapiens GN=PLIN3 PE=1 SV=3	47.05	3	3	3	3	150000	50000
	sp|Q8TAA3|PSA7L_HUMAN	PSMA8	2	2	120000	0.0358										sp|Q04941|PLP2_HUMAN	PLP2	Proteolipid protein 2 OS=Homo sapiens GN=PLP2 PE=1 SV=1	16.68	1	2	0	0	100000	NF
	sp|P20618|PSB1_HUMAN	PSMB1	3	3	150000	0.0443										sp|Q14651|PLSI_HUMAN	PLS1	Plastin-1 OS=Homo sapiens GN=PLS1 PE=1 SV=2	70.21	1	1	1	1	69000	24000
	sp|P49721|PSB2_HUMAN	PSMB2	1	1	20000	0.00597										sp|P13797|PLST_HUMAN	PLS3	Plastin-3 OS=Homo sapiens GN=PLS3 PE=1 SV=4	70.77	4	4	2	2	210000	34000
	sp|P49720|PSB3_HUMAN	PSMB3	1	1	12000	0.00365										sp|Q15126|PMVK_HUMAN	PMVK	Phosphomevalonate kinase OS=Homo sapiens GN=PMVK PE=1 SV=3	21.98	2	2	1	1	86000	31000
	sp|P28074|PSB5_HUMAN	PSMB5	1	1	39000	0.0116										sp|P00491|PNPH_HUMAN	PNP	Purine nucleoside phosphorylase OS=Homo sapiens GN=PNP PE=1 SV=2	32.1	2	2	2	2	64000	54000
	sp|P28072|PSB6_HUMAN	PSMB6	2	2	93000	0.028										sp|Q8WVV4|POF1B_HUMAN	POF1B	Protein POF1B OS=Homo sapiens GN=POF1B PE=1 SV=3	68.02	1	1	2	2	47000	70000
	sp|P62191|PRS4_HUMAN	PSMC1	5	6	340000	0.1										sp|P28340|DPOD1_HUMAN	POLD1	DNA polymerase delta catalytic subunit OS=Homo sapiens GN=POLD1 PE=1 SV=2	123.55	1	1	0	0	34000	NF
	sp|P35998|PRS7_HUMAN	PSMC2	12	12	410000	0.12										sp|O15160|RPAC1_HUMAN	POLR1C	DNA-directed RNA polymerases I and III subunit RPAC1 OS=Homo sapiens GN=POLR1C PE=1 SV=1	39.23	1	1	1	1	41000	48000
	sp|P17980|PRS6A_HUMAN	PSMC3	6	9	210000	0.062										sp|P30876|RPB2_HUMAN	POLR2B	DNA-directed RNA polymerase II subunit RPB2 OS=Homo sapiens GN=POLR2B PE=1 SV=1	133.81	2	2	0	0	42000	NF
	sp|P62195|PRS8_HUMAN	PSMC5	6	7	380000	0.11										sp|Q9BYX7|ACTBM_HUMAN	POTEKP	Putative beta-actin-like protein 3 OS=Homo sapiens GN=POTEKP PE=5 SV=1	41.99	1	2	0	0	340000	NF
	sp|P62333|PRS10_HUMAN	PSMC6	3	4	79000	0.0236										sp|Q86W92|LIPB1_HUMAN	PPFIBP1	Liprin-beta-1 OS=Homo sapiens GN=PPFIBP1 PE=1 SV=2	113.95	1	1	0	0	16000	NF
	sp|O00231|PSD11_HUMAN	PSMD11	7	8	280000	0.085										sp|P62937|PPIA_HUMAN	PPIA	Peptidyl-prolyl cis-trans isomerase A OS=Homo sapiens GN=PPIA PE=1 SV=2	18	3	4	0	0	230000	NF
	sp|Q9UNM6|PSD13_HUMAN	PSMD13	5	5	170000	0.0506										sp|P23284|PPIB_HUMAN	PPIB	Peptidyl-prolyl cis-trans isomerase B OS=Homo sapiens GN=PPIB PE=1 SV=2	23.73	1	1	0	0	68000	NF
	sp|O00487|PSDE_HUMAN	PSMD14	2	2	68000	0.0204										sp|Q9Y570|PPME1_HUMAN	PPME1	Protein phosphatase methylesterase 1 OS=Homo sapiens GN=PPME1 PE=1 SV=3	42.29	3	3	2	2	100000	43000
	sp|Q13200|PSMD2_HUMAN	PSMD2	3	4	140000	0.0424										sp|P62136|PP1A_HUMAN	PPP1CA	Serine/threonine-protein phosphatase PP1-alpha catalytic subunit OS=Homo sapiens GN=PPP1CA PE=1 SV=1	37.49	1	1	0	0	53000	NF
	sp|O43242|PSMD3_HUMAN	PSMD3	4	4	190000	0.0585										sp|P62140|PP1B_HUMAN	PPP1CB	Serine/threonine-protein phosphatase PP1-beta catalytic subunit OS=Homo sapiens GN=PPP1CB PE=1 SV=3	37.16	1	1	0	0	37000	NF
	sp|Q16401|PSMD5_HUMAN	PSMD5	2	2	36000	0.0107										sp|P36873|PP1G_HUMAN	PPP1CC	Serine/threonine-protein phosphatase PP1-gamma catalytic subunit OS=Homo sapiens GN=PPP1CC PE=1 SV=1	36.96	1	1	0	0	35000	NF
	sp|Q06323|PSME1_HUMAN	PSME1	1	1	17000	0.00499										sp|P67775|PP2AA_HUMAN	PPP2CA	Serine/threonine-protein phosphatase 2A catalytic subunit alpha isoform OS=Homo sapiens GN=PPP2CA PE=1 SV=1	35.57	1	1	0	0	32000	NF
	sp|Q9UL46|PSME2_HUMAN	PSME2	1	2	71000	0.0214										sp|P30153|2AAA_HUMAN	PPP2R1A	Serine/threonine-protein phosphatase 2A 65 kDa regulatory subunit A alpha isoform OS=Homo sapiens GN=PPP2R1A PE=1 SV=4	65.27	3	3	0	0	150000	NF
	sp|P61289|PSME3_HUMAN	PSME3	2	2	180000	0.0546										sp|Q14738|2A5D_HUMAN	PPP2R5D	Serine/threonine-protein phosphatase 2A 56 kDa regulatory subunit delta isoform OS=Homo sapiens GN=PPP2R5D PE=1 SV=1	69.95	5	6	3	3	190000	46000
	sp|Q92530|PSMF1_HUMAN	PSMF1	1	1	50000	0.015										sp|Q8TF05|PP4R1_HUMAN	PPP4R1	Serine/threonine-protein phosphatase 4 regulatory subunit 1 OS=Homo sapiens GN=PPP4R1 PE=1 SV=1	106.94	1	1	0	0	30000	NF
	sp|P26599|PTBP1_HUMAN	PTBP1	3	5	120000	0.0346										sp|Q9UPN7|PP6R1_HUMAN	PPP6R1	Serine/threonine-protein phosphatase 6 regulatory subunit 1 OS=Homo sapiens GN=PPP6R1 PE=1 SV=5	96.66	1	1	0	0	11000	NF
	sp|Q05397|FAK1_HUMAN	PTK2	2	2	48000	0.0144										sp|Q06830|PRDX1_HUMAN	PRDX1	Peroxiredoxin-1 OS=Homo sapiens GN=PRDX1 PE=1 SV=1	22.1	5	5	4	4	900000	370000
	sp|Q15257|PTPA_HUMAN	PTPA	1	1	36000	0.0109										sp|P32119|PRDX2_HUMAN	PRDX2	Peroxiredoxin-2 OS=Homo sapiens GN=PRDX2 PE=1 SV=5	21.88	7	8	3	3	790000	260000
	sp|P18031|PTN1_HUMAN	PTPN1	2	2	84000	0.0251										sp|P30048|PRDX3_HUMAN	PRDX3	Thioredoxin-dependent peroxide reductase, mitochondrial OS=Homo sapiens GN=PRDX3 PE=1 SV=3	27.68	2	2	2	2	47000	9100
	sp|Q06124|PTN11_HUMAN	PTPN11	3	3	130000	0.0376										sp|Q13162|PRDX4_HUMAN	PRDX4	Peroxiredoxin-4 OS=Homo sapiens GN=PRDX4 PE=1 SV=1	30.52	1	1	2	3	170000	110000
	sp|Q05209|PTN12_HUMAN	PTPN12	3	3	92000	0.0277										sp|P30041|PRDX6_HUMAN	PRDX6	Peroxiredoxin-6 OS=Homo sapiens GN=PRDX6 PE=1 SV=3	25.02	8	11	5	5	1100000	280000
	sp|Q15678|PTN14_HUMAN	PTPN14	1	1	11000	0.00339										sp|Q13131|AAPK1_HUMAN	PRKAA1	5'-AMP-activated protein kinase catalytic subunit alpha-1 OS=Homo sapiens GN=PRKAA1 PE=1 SV=4	63.97	3	3	2	2	130000	35000
	sp|Q9H3S7|PTN23_HUMAN	PTPN23	2	2	41000	0.0123										sp|P54619|AAKG1_HUMAN	PRKAG1	5'-AMP-activated protein kinase subunit gamma-1 OS=Homo sapiens GN=PRKAG1 PE=1 SV=1	37.56	3	3	0	0	190000	NF
	sp|Q6NZI2|PTRF_HUMAN	PTRF	5	5	390000	0.12										sp|P10644|KAP0_HUMAN	PRKAR1A	cAMP-dependent protein kinase type I-alpha regulatory subunit OS=Homo sapiens GN=PRKAR1A PE=1 SV=1	42.95	1	1	0	0	21000	NF
	sp|Q9UHX1|PUF60_HUMAN	PUF60	3	3	36000	0.0107										sp|P41743|KPCI_HUMAN	PRKCI	Protein kinase C iota type OS=Homo sapiens GN=PRKCI PE=1 SV=2	68.22	1	1	0	0	13000	NF
	sp|Q53H96|P5CR3_HUMAN	PYCR3	2	2	120000	0.0358										sp|P78527|PRKDC_HUMAN	PRKDC	DNA-dependent protein kinase catalytic subunit OS=Homo sapiens GN=PRKDC PE=1 SV=3	468.79	11	11	0	0	310000	NF
	sp|P11216|PYGB_HUMAN	PYGB	2	2	56000	0.0168										sp|Q99873|ANM1_HUMAN	PRMT1	Protein arginine N-methyltransferase 1 OS=Homo sapiens GN=PRMT1 PE=1 SV=2	41.49	1	1	0	0	55000	NF
	sp|P47897|SYQ_HUMAN	QARS	2	2	51000	0.0152										sp|O94903|PLPHP_HUMAN	PROSC	Pyridoxal phosphate homeostasis protein OS=Homo sapiens GN=PROSC PE=1 SV=1	30.32	0	0	1	1	NF	14000
	sp|P61026|RAB10_HUMAN	RAB10	3	4	110000	0.0337										sp|Q8WWY3|PRP31_HUMAN	PRPF31	U4/U6 small nuclear ribonucleoprotein Prp31 OS=Homo sapiens GN=PRPF31 PE=1 SV=2	55.42	2	2	1	1	71000	15000
	sp|Q15907|RB11B_HUMAN	RAB11B	3	3	130000	0.0398										sp|O43172|PRP4_HUMAN	PRPF4	U4/U6 small nuclear ribonucleoprotein Prp4 OS=Homo sapiens GN=PRPF4 PE=1 SV=2	58.41	1	1	0	0	12000	NF
	sp|P51153|RAB13_HUMAN	RAB13	1	1	42000	0.0127										sp|P41219|PERI_HUMAN	PRPH	Peripherin OS=Homo sapiens GN=PRPH PE=1 SV=2	53.62	2	2	2	3	520000	400000
	sp|P62820|RAB1A_HUMAN	RAB1A	6	6	570000	0.17										sp|Q14558|KPRA_HUMAN	PRPSAP1	Phosphoribosyl pyrophosphate synthase-associated protein 1 OS=Homo sapiens GN=PRPSAP1 PE=1 SV=2	39.37	1	1	0	0	18000	NF
	sp|Q8WUD1|RAB2B_HUMAN	RAB2B	2	2	69000	0.0209										sp|P07478|TRY2_HUMAN	PRSS2	Trypsin-2 OS=Homo sapiens GN=PRSS2 PE=1 SV=1	26.47	0	0	1	1	NF	170000
	sp|Q9BZG1|RAB34_HUMAN	RAB34	2	2	84000	0.0252										sp|P35030|TRY3_HUMAN	PRSS3	Trypsin-3 OS=Homo sapiens GN=PRSS3 PE=1 SV=2	32.51	1	1	0	0	460000	NF
	sp|Q15286|RAB35_HUMAN	RAB35	2	2	59000	0.0178										sp|P25788|PSA3_HUMAN	PSMA3	Proteasome subunit alpha type-3 OS=Homo sapiens GN=PSMA3 PE=1 SV=2	28.42	2	2	1	1	86000	22000
	sp|Q15042|RB3GP_HUMAN	RAB3GAP1	2	2	45000	0.0134										sp|P25789|PSA4_HUMAN	PSMA4	Proteasome subunit alpha type-4 OS=Homo sapiens GN=PSMA4 PE=1 SV=1	29.47	2	2	1	1	76000	16000
	sp|P20339|RAB5A_HUMAN	RAB5A	1	1	14000	0.00416										sp|P28066|PSA5_HUMAN	PSMA5	Proteasome subunit alpha type-5 OS=Homo sapiens GN=PSMA5 PE=1 SV=3	26.39	3	3	3	3	260000	140000
	sp|P51148|RAB5C_HUMAN	RAB5C	5	5	280000	0.0838										sp|P60900|PSA6_HUMAN	PSMA6	Proteasome subunit alpha type-6 OS=Homo sapiens GN=PSMA6 PE=1 SV=1	27.38	1	1	1	1	82000	50000
	sp|P20340|RAB6A_HUMAN	RAB6A	2	2	54000	0.0162										sp|O14818|PSA7_HUMAN	PSMA7	Proteasome subunit alpha type-7 OS=Homo sapiens GN=PSMA7 PE=1 SV=1	27.87	1	1	1	1	43000	16000
	sp|P51149|RAB7A_HUMAN	RAB7A	3	4	180000	0.0544										sp|Q8TAA3|PSA7L_HUMAN	PSMA8	Proteasome subunit alpha type-7-like OS=Homo sapiens GN=PSMA8 PE=2 SV=3	28.51	2	2	1	1	120000	34000
	sp|P61006|RAB8A_HUMAN	RAB8A	2	2	39000	0.0119										sp|P20618|PSB1_HUMAN	PSMB1	Proteasome subunit beta type-1 OS=Homo sapiens GN=PSMB1 PE=1 SV=2	26.47	3	3	2	2	150000	34000
	sp|P15153|RAC2_HUMAN	RAC2	1	1	100000	0.0311										sp|P49721|PSB2_HUMAN	PSMB2	Proteasome subunit beta type-2 OS=Homo sapiens GN=PSMB2 PE=1 SV=1	22.82	1	1	0	0	20000	NF
	sp|Q9H0H5|RGAP1_HUMAN	RACGAP1	1	1	66000	0.0198										sp|P49720|PSB3_HUMAN	PSMB3	Proteasome subunit beta type-3 OS=Homo sapiens GN=PSMB3 PE=1 SV=2	22.93	1	1	0	0	12000	NF
	sp|P63244|RACK1_HUMAN	RACK1	8	8	1700000	0.51										sp|P28074|PSB5_HUMAN	PSMB5	Proteasome subunit beta type-5 OS=Homo sapiens GN=PSMB5 PE=1 SV=3	28.46	1	1	1	1	39000	22000
	sp|P62826|RAN_HUMAN	RAN	3	3	600000	0.18										sp|P28072|PSB6_HUMAN	PSMB6	Proteasome subunit beta type-6 OS=Homo sapiens GN=PSMB6 PE=1 SV=4	25.34	2	2	2	2	93000	56000
	sp|P49792|RBP2_HUMAN	RANBP2	1	1	15000	0.00449										sp|P62191|PRS4_HUMAN	PSMC1	26S protease regulatory subunit 4 OS=Homo sapiens GN=PSMC1 PE=1 SV=1	49.15	5	6	2	3	340000	70000
	sp|P46060|RAGP1_HUMAN	RANGAP1	8	8	570000	0.17										sp|P35998|PRS7_HUMAN	PSMC2	26S protease regulatory subunit 7 OS=Homo sapiens GN=PSMC2 PE=1 SV=3	48.6	12	12	5	5	410000	120000
	sp|P62834|RAP1A_HUMAN	RAP1A	1	1	98000	0.0295										sp|P17980|PRS6A_HUMAN	PSMC3	26S protease regulatory subunit 6A OS=Homo sapiens GN=PSMC3 PE=1 SV=3	49.17	6	9	3	3	210000	25000
	sp|P61225|RAP2B_HUMAN	RAP2B	2	2	15000	0.00455										sp|P62195|PRS8_HUMAN	PSMC5	26S protease regulatory subunit 8 OS=Homo sapiens GN=PSMC5 PE=1 SV=1	45.6	6	7	0	0	380000	NF
	sp|Q9Y4G8|RPGF2_HUMAN	RAPGEF2	1	1	5500	0.00164										sp|P62333|PRS10_HUMAN	PSMC6	26S protease regulatory subunit 10B OS=Homo sapiens GN=PSMC6 PE=1 SV=1	44.15	3	4	2	2	79000	14000
	sp|P54136|SYRC_HUMAN	RARS	5	6	230000	0.0682										sp|O00231|PSD11_HUMAN	PSMD11	26S proteasome non-ATPase regulatory subunit 11 OS=Homo sapiens GN=PSMD11 PE=1 SV=3	47.43	7	8	8	11	280000	150000
	sp|Q96PK6|RBM14_HUMAN	RBM14	4	4	280000	0.0833										sp|Q9UNM6|PSD13_HUMAN	PSMD13	26S proteasome non-ATPase regulatory subunit 13 OS=Homo sapiens GN=PSMD13 PE=1 SV=2	42.92	5	5	1	1	170000	7400
	sp|Q14498|RBM39_HUMAN	RBM39	2	2	98000	0.0293										sp|O00487|PSDE_HUMAN	PSMD14	26S proteasome non-ATPase regulatory subunit 14 OS=Homo sapiens GN=PSMD14 PE=1 SV=1	34.55	2	2	1	1	68000	16000
	sp|Q15434|RBMS2_HUMAN	RBMS2	2	2	54000	0.0161										sp|Q13200|PSMD2_HUMAN	PSMD2	26S proteasome non-ATPase regulatory subunit 2 OS=Homo sapiens GN=PSMD2 PE=1 SV=3	100.14	3	4	2	2	140000	54000
	sp|Q6XE24|RBMS3_HUMAN	RBMS3	1	1	26000	0.00779										sp|O43242|PSMD3_HUMAN	PSMD3	26S proteasome non-ATPase regulatory subunit 3 OS=Homo sapiens GN=PSMD3 PE=1 SV=2	60.94	4	4	2	2	190000	39000
	sp|P38159|RBMX_HUMAN	RBMX	2	2	100000	0.0303										sp|Q16401|PSMD5_HUMAN	PSMD5	26S proteasome non-ATPase regulatory subunit 5 OS=Homo sapiens GN=PSMD5 PE=1 SV=3	56.16	2	2	1	1	36000	22000
	sp|Q15293|RCN1_HUMAN	RCN1	1	1	19000	0.00586										sp|Q06323|PSME1_HUMAN	PSME1	Proteasome activator complex subunit 1 OS=Homo sapiens GN=PSME1 PE=1 SV=1	28.71	1	1	0	0	17000	NF
	sp|Q8TC12|RDH11_HUMAN	RDH11	1	1	65000	0.0196										sp|Q9UL46|PSME2_HUMAN	PSME2	Proteasome activator complex subunit 2 OS=Homo sapiens GN=PSME2 PE=1 SV=4	27.38	1	2	0	0	71000	NF
	sp|Q04206|TF65_HUMAN	RELA	1	1	28000	0.00853										sp|P61289|PSME3_HUMAN	PSME3	Proteasome activator complex subunit 3 OS=Homo sapiens GN=PSME3 PE=1 SV=1	29.49	2	2	1	1	180000	35000
	sp|P35250|RFC2_HUMAN	RFC2	2	2	94000	0.0282										sp|Q92530|PSMF1_HUMAN	PSMF1	Proteasome inhibitor PI31 subunit OS=Homo sapiens GN=PSMF1 PE=1 SV=2	29.8	1	1	0	0	50000	NF
	sp|P40938|RFC3_HUMAN	RFC3	1	1	14000	0.00432										sp|P26599|PTBP1_HUMAN	PTBP1	Polypyrimidine tract-binding protein 1 OS=Homo sapiens GN=PTBP1 PE=1 SV=1	57.19	3	5	0	0	120000	NF
	sp|P35249|RFC4_HUMAN	RFC4	1	1	21000	0.0062										sp|Q05397|FAK1_HUMAN	PTK2	Focal adhesion kinase 1 OS=Homo sapiens GN=PTK2 PE=1 SV=2	119.16	2	2	0	0	48000	NF
	sp|P40937|RFC5_HUMAN	RFC5	3	3	190000	0.0563										sp|Q15257|PTPA_HUMAN	PTPA	Serine/threonine-protein phosphatase 2A activator OS=Homo sapiens GN=PTPA PE=1 SV=3	40.64	1	1	0	0	36000	NF
	sp|Q14699|RFTN1_HUMAN	RFTN1	1	1	5300	0.0016										sp|P18031|PTN1_HUMAN	PTPN1	Tyrosine-protein phosphatase non-receptor type 1 OS=Homo sapiens GN=PTPN1 PE=1 SV=1	49.93	2	2	0	0	84000	NF
	sp|Q15382|RHEB_HUMAN	RHEB	6	6	370000	0.11										sp|Q06124|PTN11_HUMAN	PTPN11	Tyrosine-protein phosphatase non-receptor type 11 OS=Homo sapiens GN=PTPN11 PE=1 SV=2	68.39	3	3	0	0	130000	NF
	sp|P84095|RHOG_HUMAN	RHOG	2	2	80000	0.0242										sp|Q05209|PTN12_HUMAN	PTPN12	Tyrosine-protein phosphatase non-receptor type 12 OS=Homo sapiens GN=PTPN12 PE=1 SV=3	88.05	3	3	1	1	92000	14000
	sp|Q9NPQ8|RIC8A_HUMAN	RIC8A	5	6	240000	0.0719										sp|Q15678|PTN14_HUMAN	PTPN14	Tyrosine-protein phosphatase non-receptor type 14 OS=Homo sapiens GN=PTPN14 PE=1 SV=2	135.18	1	1	0	0	11000	NF
	sp|Q13671|RIN1_HUMAN	RIN1	2	2	33000	0.00978										sp|Q9H3S7|PTN23_HUMAN	PTPN23	Tyrosine-protein phosphatase non-receptor type 23 OS=Homo sapiens GN=PTPN23 PE=1 SV=1	178.86	2	2	0	0	41000	NF
	sp|Q13546|RIPK1_HUMAN	RIPK1	2	2	65000	0.0195										sp|Q6NZI2|PTRF_HUMAN	PTRF	Polymerase I and transcript release factor OS=Homo sapiens GN=PTRF PE=1 SV=1	43.45	5	5	0	0	390000	NF
	sp|Q6ZS17|RIPR1_HUMAN	RIPOR1	3	3	71000	0.0214										sp|Q9UHX1|PUF60_HUMAN	PUF60	Poly(U)-binding-splicing factor PUF60 OS=Homo sapiens GN=PUF60 PE=1 SV=1	59.84	3	3	0	0	36000	NF
	sp|Q8ND24|RN214_HUMAN	RNF214	1	1	19000	0.00574										sp|P32322|P5CR1_HUMAN	PYCR1	Pyrroline-5-carboxylate reductase 1, mitochondrial OS=Homo sapiens GN=PYCR1 PE=1 SV=2	33.34	0	0	1	1	NF	76000
	sp|P13489|RINI_HUMAN	RNH1	4	4	310000	0.0934										sp|Q96C36|P5CR2_HUMAN	PYCR2	Pyrroline-5-carboxylate reductase 2 OS=Homo sapiens GN=PYCR2 PE=1 SV=1	33.62	0	0	3	4	NF	79000
	sp|P27694|RFA1_HUMAN	RPA1	2	2	84000	0.0253										sp|Q53H96|P5CR3_HUMAN	PYCR3	Pyrroline-5-carboxylate reductase 3 OS=Homo sapiens GN=PYCR3 PE=1 SV=3	28.64	2	2	0	0	120000	NF
	sp|P27635|RL10_HUMAN	RPL10	3	4	440000	0.13										sp|P11216|PYGB_HUMAN	PYGB	Glycogen phosphorylase, brain form OS=Homo sapiens GN=PYGB PE=1 SV=5	96.63	2	2	0	0	56000	NF
	sp|P62913|RL11_HUMAN	RPL11	3	3	520000	0.16										sp|P47897|SYQ_HUMAN	QARS	Glutamine--tRNA ligase OS=Homo sapiens GN=QARS PE=1 SV=1	87.74	2	2	1	1	51000	6800
	sp|P30050|RL12_HUMAN	RPL12	2	2	150000	0.046										sp|P61026|RAB10_HUMAN	RAB10	Ras-related protein Rab-10 OS=Homo sapiens GN=RAB10 PE=1 SV=1	22.53	3	4	0	0	110000	NF
	sp|P26373|RL13_HUMAN	RPL13	4	5	760000	0.23										sp|Q15907|RB11B_HUMAN	RAB11B	Ras-related protein Rab-11B OS=Homo sapiens GN=RAB11B PE=1 SV=4	24.47	3	3	0	0	130000	NF
	sp|P40429|RL13A_HUMAN	RPL13A	5	5	660000	0.2										sp|P51153|RAB13_HUMAN	RAB13	Ras-related protein Rab-13 OS=Homo sapiens GN=RAB13 PE=1 SV=1	22.76	1	1	0	0	42000	NF
	tr|Q6IPH7|Q6IPH7_HUMAN	RPL14	1	1	210000	0.0619										sp|Q9NP72|RAB18_HUMAN	RAB18	Ras-related protein Rab-18 OS=Homo sapiens GN=RAB18 PE=1 SV=1	22.96	0	0	1	1	NF	31000
	sp|P50914|RL14_HUMAN	RPL14	1	1	130000	0.0404										sp|P62820|RAB1A_HUMAN	RAB1A	Ras-related protein Rab-1A OS=Homo sapiens GN=RAB1A PE=1 SV=3	22.66	6	6	1	2	570000	12000
	sp|P61313|RL15_HUMAN	RPL15	4	5	810000	0.24										sp|Q8WUD1|RAB2B_HUMAN	RAB2B	Ras-related protein Rab-2B OS=Homo sapiens GN=RAB2B PE=1 SV=1	24.2	2	2	0	0	69000	NF
	sp|P18621|RL17_HUMAN	RPL17	4	7	490000	0.15										sp|Q9BZG1|RAB34_HUMAN	RAB34	Ras-related protein Rab-34 OS=Homo sapiens GN=RAB34 PE=1 SV=1	29.03	2	2	1	1	84000	13000
	sp|Q07020|RL18_HUMAN	RPL18	5	5	830000	0.25										sp|Q15286|RAB35_HUMAN	RAB35	Ras-related protein Rab-35 OS=Homo sapiens GN=RAB35 PE=1 SV=1	23.01	2	2	0	0	59000	NF
	sp|Q02543|RL18A_HUMAN	RPL18A	4	4	330000	0.1										sp|Q15042|RB3GP_HUMAN	RAB3GAP1	Rab3 GTPase-activating protein catalytic subunit OS=Homo sapiens GN=RAB3GAP1 PE=1 SV=3	110.45	2	2	0	0	45000	NF
	sp|P84098|RL19_HUMAN	RPL19	2	3	290000	0.0865										sp|P20339|RAB5A_HUMAN	RAB5A	Ras-related protein Rab-5A OS=Homo sapiens GN=RAB5A PE=1 SV=2	23.64	1	1	0	0	14000	NF
	sp|P46778|RL21_HUMAN	RPL21	3	3	170000	0.0506										sp|P51148|RAB5C_HUMAN	RAB5C	Ras-related protein Rab-5C OS=Homo sapiens GN=RAB5C PE=1 SV=2	23.47	5	5	4	4	280000	89000
	sp|P35268|RL22_HUMAN	RPL22	3	4	760000	0.23										sp|P20340|RAB6A_HUMAN	RAB6A	Ras-related protein Rab-6A OS=Homo sapiens GN=RAB6A PE=1 SV=3	23.58	2	2	1	1	54000	11000
	sp|P62829|RL23_HUMAN	RPL23	4	4	1200000	0.35										sp|P51149|RAB7A_HUMAN	RAB7A	Ras-related protein Rab-7a OS=Homo sapiens GN=RAB7A PE=1 SV=1	23.47	3	4	1	1	180000	5300
	sp|P62750|RL23A_HUMAN	RPL23A	4	4	490000	0.15										sp|P61006|RAB8A_HUMAN	RAB8A	Ras-related protein Rab-8A OS=Homo sapiens GN=RAB8A PE=1 SV=1	23.65	2	2	0	0	39000	NF
	sp|P83731|RL24_HUMAN	RPL24	2	2	480000	0.14										sp|P15153|RAC2_HUMAN	RAC2	Ras-related C3 botulinum toxin substrate 2 OS=Homo sapiens GN=RAC2 PE=1 SV=1	21.42	1	1	0	0	100000	NF
	sp|Q9UNX3|RL26L_HUMAN	RPL26L1	3	3	410000	0.12										sp|P60763|RAC3_HUMAN	RAC3	Ras-related C3 botulinum toxin substrate 3 OS=Homo sapiens GN=RAC3 PE=1 SV=1	21.37	0	0	1	1	NF	52000
	sp|P61353|RL27_HUMAN	RPL27	2	2	310000	0.0931										sp|Q9H0H5|RGAP1_HUMAN	RACGAP1	Rac GTPase-activating protein 1 OS=Homo sapiens GN=RACGAP1 PE=1 SV=1	70.98	1	1	1	1	66000	27000
	sp|P46776|RL27A_HUMAN	RPL27A	1	1	310000	0.0946										sp|P63244|RACK1_HUMAN	RACK1	Receptor of activated protein C kinase 1 OS=Homo sapiens GN=RACK1 PE=1 SV=3	35.05	8	8	4	4	1700000	320000
	sp|P46779|RL28_HUMAN	RPL28	4	4	710000	0.21										sp|P62826|RAN_HUMAN	RAN	GTP-binding nuclear protein Ran OS=Homo sapiens GN=RAN PE=1 SV=3	24.41	3	3	3	4	600000	340000
	sp|P47914|RL29_HUMAN	RPL29	1	1	120000	0.0354										sp|P49792|RBP2_HUMAN	RANBP2	E3 SUMO-protein ligase RanBP2 OS=Homo sapiens GN=RANBP2 PE=1 SV=2	357.97	1	1	1	1	15000	3000
	sp|P39023|RL3_HUMAN	RPL3	7	7	850000	0.25										sp|P46060|RAGP1_HUMAN	RANGAP1	Ran GTPase-activating protein 1 OS=Homo sapiens GN=RANGAP1 PE=1 SV=1	63.5	8	8	3	3	570000	140000
	sp|P62888|RL30_HUMAN	RPL30	1	1	31000	0.00947										sp|P62834|RAP1A_HUMAN	RAP1A	Ras-related protein Rap-1A OS=Homo sapiens GN=RAP1A PE=1 SV=1	20.97	1	1	0	0	98000	NF
	sp|P62899|RL31_HUMAN	RPL31	4	4	390000	0.12										sp|P61225|RAP2B_HUMAN	RAP2B	Ras-related protein Rap-2b OS=Homo sapiens GN=RAP2B PE=1 SV=1	20.49	2	2	1	1	15000	2700
	sp|P62910|RL32_HUMAN	RPL32	1	1	51000	0.0154										sp|Q9Y4G8|RPGF2_HUMAN	RAPGEF2	Rap guanine nucleotide exchange factor 2 OS=Homo sapiens GN=RAPGEF2 PE=1 SV=1	167.31	1	1	0	0	5500	NF
	sp|P42766|RL35_HUMAN	RPL35	1	1	110000	0.0333										sp|P54136|SYRC_HUMAN	RARS	Arginine--tRNA ligase, cytoplasmic OS=Homo sapiens GN=RARS PE=1 SV=2	75.33	5	6	4	4	230000	49000
	sp|P18077|RL35A_HUMAN	RPL35A	2	2	290000	0.0861										sp|Q96PK6|RBM14_HUMAN	RBM14	RNA-binding protein 14 OS=Homo sapiens GN=RBM14 PE=1 SV=2	69.45	4	4	0	0	280000	NF
	sp|P61513|RL37A_HUMAN	RPL37A	1	1	29000	0.00866										sp|Q14498|RBM39_HUMAN	RBM39	RNA-binding protein 39 OS=Homo sapiens GN=RBM39 PE=1 SV=2	59.34	2	2	1	1	98000	15000
	sp|P36578|RL4_HUMAN	RPL4	9	10	1000000	0.31										sp|Q15434|RBMS2_HUMAN	RBMS2	RNA-binding motif, single-stranded-interacting protein 2 OS=Homo sapiens GN=RBMS2 PE=1 SV=1	43.93	2	2	0	0	54000	NF
	sp|P46777|RL5_HUMAN	RPL5	4	5	240000	0.0734										sp|Q6XE24|RBMS3_HUMAN	RBMS3	RNA-binding motif, single-stranded-interacting protein 3 OS=Homo sapiens GN=RBMS3 PE=1 SV=1	47.81	1	1	0	0	26000	NF
	sp|Q02878|RL6_HUMAN	RPL6	7	7	840000	0.25										sp|P38159|RBMX_HUMAN	RBMX	RNA-binding motif protein, X chromosome OS=Homo sapiens GN=RBMX PE=1 SV=3	42.31	2	2	2	2	100000	37000
	sp|P18124|RL7_HUMAN	RPL7	9	11	2200000	0.67										sp|Q15293|RCN1_HUMAN	RCN1	Reticulocalbin-1 OS=Homo sapiens GN=RCN1 PE=1 SV=1	38.87	1	1	4	4	19000	120000
	sp|P62424|RL7A_HUMAN	RPL7A	9	9	1300000	0.39										sp|Q8TC12|RDH11_HUMAN	RDH11	Retinol dehydrogenase 11 OS=Homo sapiens GN=RDH11 PE=1 SV=2	35.36	1	1	0	0	65000	NF
	sp|Q6DKI1|RL7L_HUMAN	RPL7L1	1	1	27000	0.00814										sp|Q04206|TF65_HUMAN	RELA	Transcription factor p65 OS=Homo sapiens GN=RELA PE=1 SV=2	60.18	1	1	0	0	28000	NF
	sp|P62917|RL8_HUMAN	RPL8	5	5	730000	0.22										sp|P35250|RFC2_HUMAN	RFC2	Replication factor C subunit 2 OS=Homo sapiens GN=RFC2 PE=1 SV=3	39.13	2	2	3	3	94000	57000
	sp|P32969|RL9_HUMAN	RPL9	4	5	470000	0.14										sp|P40938|RFC3_HUMAN	RFC3	Replication factor C subunit 3 OS=Homo sapiens GN=RFC3 PE=1 SV=2	40.53	1	1	0	0	14000	NF
	sp|P05388|RLA0_HUMAN	RPLP0	2	3	97000	0.0292										sp|P35249|RFC4_HUMAN	RFC4	Replication factor C subunit 4 OS=Homo sapiens GN=RFC4 PE=1 SV=2	39.66	1	1	0	0	21000	NF
	sp|Q8NHW5|RLA0L_HUMAN	RPLP0P6	3	3	90000	0.027										sp|P40937|RFC5_HUMAN	RFC5	Replication factor C subunit 5 OS=Homo sapiens GN=RFC5 PE=1 SV=1	38.47	3	3	2	2	190000	32000
	sp|P05387|RLA2_HUMAN	RPLP2	1	1	55000	0.0165										sp|Q14699|RFTN1_HUMAN	RFTN1	Raftlin OS=Homo sapiens GN=RFTN1 PE=1 SV=4	63.11	1	1	0	0	5300	NF
	sp|P04843|RPN1_HUMAN	RPN1	4	4	93000	0.0279										sp|Q15382|RHEB_HUMAN	RHEB	GTP-binding protein Rheb OS=Homo sapiens GN=RHEB PE=1 SV=1	20.48	6	6	2	2	370000	61000
	sp|P04844|RPN2_HUMAN	RPN2	6	6	300000	0.0916										sp|P84095|RHOG_HUMAN	RHOG	Rho-related GTP-binding protein RhoG OS=Homo sapiens GN=RHOG PE=1 SV=1	21.29	2	2	0	0	80000	NF
	sp|Q96P16|RPR1A_HUMAN	RPRD1A	1	1	8800	0.00265										sp|Q9NPQ8|RIC8A_HUMAN	RIC8A	Synembryn-A OS=Homo sapiens GN=RIC8A PE=1 SV=3	59.67	5	6	3	3	240000	79000
	sp|Q9NQG5|RPR1B_HUMAN	RPRD1B	3	3	67000	0.0202										sp|Q13671|RIN1_HUMAN	RIN1	Ras and Rab interactor 1 OS=Homo sapiens GN=RIN1 PE=1 SV=4	84.05	2	2	0	0	33000	NF
	sp|Q5VT52|RPRD2_HUMAN	RPRD2	1	1	4500	0.00134										sp|Q13546|RIPK1_HUMAN	RIPK1	Receptor-interacting serine/threonine-protein kinase 1 OS=Homo sapiens GN=RIPK1 PE=1 SV=3	75.88	2	2	0	0	65000	NF
	sp|P46783|RS10_HUMAN	RPS10	1	1	4600	0.00138										sp|Q6ZS17|RIPR1_HUMAN	RIPOR1	Rho family-interacting cell polarization regulator 1 OS=Homo sapiens GN=RIPOR1 PE=1 SV=1	132.23	3	3	0	0	71000	NF
	sp|Q9NQ39|RS10L_HUMAN	RPS10P5	1	1	51000	0.0153										sp|Q8ND24|RN214_HUMAN	RNF214	RING finger protein 214 OS=Homo sapiens GN=RNF214 PE=1 SV=2	77.62	1	1	0	0	19000	NF
	sp|P62280|RS11_HUMAN	RPS11	5	5	990000	0.3										sp|P13489|RINI_HUMAN	RNH1	Ribonuclease inhibitor OS=Homo sapiens GN=RNH1 PE=1 SV=2	49.94	4	4	3	3	310000	86000
	sp|P62263|RS14_HUMAN	RPS14	5	5	850000	0.26										sp|P27694|RFA1_HUMAN	RPA1	Replication protein A 70 kDa DNA-binding subunit OS=Homo sapiens GN=RPA1 PE=1 SV=2	68.1	2	2	1	1	84000	39000
	sp|P62244|RS15A_HUMAN	RPS15A	5	6	1100000	0.32										sp|P27635|RL10_HUMAN	RPL10	60S ribosomal protein L10 OS=Homo sapiens GN=RPL10 PE=1 SV=4	24.59	3	4	2	2	440000	97000
	sp|P62249|RS16_HUMAN	RPS16	5	5	740000	0.22										sp|P62913|RL11_HUMAN	RPL11	60S ribosomal protein L11 OS=Homo sapiens GN=RPL11 PE=1 SV=2	20.24	3	3	3	3	520000	290000
	sp|P62269|RS18_HUMAN	RPS18	3	3	210000	0.063										sp|P30050|RL12_HUMAN	RPL12	60S ribosomal protein L12 OS=Homo sapiens GN=RPL12 PE=1 SV=1	17.81	2	2	2	3	150000	54000
	sp|P39019|RS19_HUMAN	RPS19	1	1	49000	0.0147										sp|P26373|RL13_HUMAN	RPL13	60S ribosomal protein L13 OS=Homo sapiens GN=RPL13 PE=1 SV=4	24.25	4	5	5	5	760000	410000
	sp|P15880|RS2_HUMAN	RPS2	5	6	600000	0.18										sp|P40429|RL13A_HUMAN	RPL13A	60S ribosomal protein L13a OS=Homo sapiens GN=RPL13A PE=1 SV=2	23.56	5	5	6	6	660000	320000
	sp|P60866|RS20_HUMAN	RPS20	2	2	310000	0.092										sp|Q6NVV1|R13P3_HUMAN	RPL13AP3	Putative 60S ribosomal protein L13a protein RPL13AP3 OS=Homo sapiens GN=RPL13AP3 PE=5 SV=1	12.13	0	0	3	3	NF	410000
	sp|P62266|RS23_HUMAN	RPS23	3	4	540000	0.16										sp|P50914|RL14_HUMAN	RPL14	60S ribosomal protein L14 OS=Homo sapiens GN=RPL14 PE=1 SV=4	23.42	1	1	0	0	130000	NF
	sp|P62847|RS24_HUMAN	RPS24	3	3	260000	0.0771										tr|Q6IPH7|Q6IPH7_HUMAN	RPL14	RPL14 protein OS=Homo sapiens GN=RPL14 PE=1 SV=1	23.77	1	1	1	1	210000	110000
	sp|P62851|RS25_HUMAN	RPS25	1	1	35000	0.0106										sp|P61313|RL15_HUMAN	RPL15	60S ribosomal protein L15 OS=Homo sapiens GN=RPL15 PE=1 SV=2	24.13	4	5	4	4	810000	340000
	sp|P62854|RS26_HUMAN	RPS26	1	1	94000	0.0284										sp|P18621|RL17_HUMAN	RPL17	60S ribosomal protein L17 OS=Homo sapiens GN=RPL17 PE=1 SV=3	21.38	4	7	1	1	490000	150000
	sp|Q5JNZ5|RS26L_HUMAN	RPS26P11	1	1	240000	0.0723										sp|Q07020|RL18_HUMAN	RPL18	60S ribosomal protein L18 OS=Homo sapiens GN=RPL18 PE=1 SV=2	21.62	5	5	4	5	830000	440000
	sp|P42677|RS27_HUMAN	RPS27	4	4	460000	0.14										sp|Q02543|RL18A_HUMAN	RPL18A	60S ribosomal protein L18a OS=Homo sapiens GN=RPL18A PE=1 SV=2	20.75	4	4	0	0	330000	NF
	sp|P62273|RS29_HUMAN	RPS29	1	1	71000	0.0213										sp|P84098|RL19_HUMAN	RPL19	60S ribosomal protein L19 OS=Homo sapiens GN=RPL19 PE=1 SV=1	23.45	2	3	1	1	290000	90000
	sp|P23396|RS3_HUMAN	RPS3	14	16	2400000	0.72										sp|P46778|RL21_HUMAN	RPL21	60S ribosomal protein L21 OS=Homo sapiens GN=RPL21 PE=1 SV=2	18.55	3	3	0	0	170000	NF
	sp|P61247|RS3A_HUMAN	RPS3A	6	6	720000	0.22										sp|P35268|RL22_HUMAN	RPL22	60S ribosomal protein L22 OS=Homo sapiens GN=RPL22 PE=1 SV=2	14.78	3	4	2	2	760000	260000
	sp|P62701|RS4X_HUMAN	RPS4X	6	7	1000000	0.31										sp|P62829|RL23_HUMAN	RPL23	60S ribosomal protein L23 OS=Homo sapiens GN=RPL23 PE=1 SV=1	14.86	4	4	3	3	1200000	460000
	sp|Q8TD47|RS4Y2_HUMAN	RPS4Y2	3	3	550000	0.16										sp|P62750|RL23A_HUMAN	RPL23A	60S ribosomal protein L23a OS=Homo sapiens GN=RPL23A PE=1 SV=1	17.68	4	4	3	3	490000	210000
	sp|P62753|RS6_HUMAN	RPS6	7	7	1100000	0.33										sp|P83731|RL24_HUMAN	RPL24	60S ribosomal protein L24 OS=Homo sapiens GN=RPL24 PE=1 SV=1	17.77	2	2	2	2	480000	240000
	sp|P51812|KS6A3_HUMAN	RPS6KA3	3	3	120000	0.0375										sp|Q9UNX3|RL26L_HUMAN	RPL26L1	60S ribosomal protein L26-like 1 OS=Homo sapiens GN=RPL26L1 PE=1 SV=1	17.25	3	3	2	2	410000	150000
	sp|O75676|KS6A4_HUMAN	RPS6KA4	2	2	250000	0.0757										sp|P61353|RL27_HUMAN	RPL27	60S ribosomal protein L27 OS=Homo sapiens GN=RPL27 PE=1 SV=2	15.79	2	2	2	2	310000	150000
	sp|P62081|RS7_HUMAN	RPS7	3	3	170000	0.0517										sp|P46776|RL27A_HUMAN	RPL27A	60S ribosomal protein L27a OS=Homo sapiens GN=RPL27A PE=1 SV=2	16.55	1	1	1	1	310000	110000
	sp|P62241|RS8_HUMAN	RPS8	4	4	910000	0.27										sp|P46779|RL28_HUMAN	RPL28	60S ribosomal protein L28 OS=Homo sapiens GN=RPL28 PE=1 SV=3	15.74	4	4	4	4	710000	410000
	sp|P46781|RS9_HUMAN	RPS9	11	12	2300000	0.68										sp|P47914|RL29_HUMAN	RPL29	60S ribosomal protein L29 OS=Homo sapiens GN=RPL29 PE=1 SV=2	17.74	1	1	1	1	120000	84000
	sp|P08865|RSSA_HUMAN	RPSA	5	5	540000	0.16										sp|P39023|RL3_HUMAN	RPL3	60S ribosomal protein L3 OS=Homo sapiens GN=RPL3 PE=1 SV=2	46.08	7	7	5	5	850000	270000
	sp|Q7L523|RRAGA_HUMAN	RRAGA	1	1	29000	0.0087										sp|P62888|RL30_HUMAN	RPL30	60S ribosomal protein L30 OS=Homo sapiens GN=RPL30 PE=1 SV=2	12.78	1	1	0	0	31000	NF
	sp|P10301|RRAS_HUMAN	RRAS	1	1	12000	0.0035										sp|P62899|RL31_HUMAN	RPL31	60S ribosomal protein L31 OS=Homo sapiens GN=RPL31 PE=1 SV=1	14.45	4	4	3	4	390000	230000
	sp|P62070|RRAS2_HUMAN	RRAS2	3	3	220000	0.0659										sp|P62910|RL32_HUMAN	RPL32	60S ribosomal protein L32 OS=Homo sapiens GN=RPL32 PE=1 SV=2	15.85	1	1	0	0	51000	NF
	sp|P23921|RIR1_HUMAN	RRM1	2	2	88000	0.0265										sp|P49207|RL34_HUMAN	RPL34	60S ribosomal protein L34 OS=Homo sapiens GN=RPL34 PE=1 SV=3	13.28	0	0	3	5	NF	360000
	sp|P31350|RIR2_HUMAN	RRM2	3	3	86000	0.0257										sp|P42766|RL35_HUMAN	RPL35	60S ribosomal protein L35 OS=Homo sapiens GN=RPL35 PE=1 SV=2	14.54	1	1	1	1	110000	66000
	sp|Q15404|RSU1_HUMAN	RSU1	1	2	9900	0.00298										sp|P18077|RL35A_HUMAN	RPL35A	60S ribosomal protein L35a OS=Homo sapiens GN=RPL35A PE=1 SV=2	12.53	2	2	3	3	290000	260000
	sp|Q9BST9|RTKN_HUMAN	RTKN	1	1	6900	0.00207										sp|P61513|RL37A_HUMAN	RPL37A	60S ribosomal protein L37a OS=Homo sapiens GN=RPL37A PE=1 SV=2	10.27	1	1	1	1	29000	9900
	sp|Q9NQC3|RTN4_HUMAN	RTN4	1	1	72000	0.0216										sp|P36578|RL4_HUMAN	RPL4	60S ribosomal protein L4 OS=Homo sapiens GN=RPL4 PE=1 SV=5	47.67	9	10	6	7	1000000	390000
	sp|Q9Y265|RUVB1_HUMAN	RUVBL1	6	7	220000	0.0649										sp|P46777|RL5_HUMAN	RPL5	60S ribosomal protein L5 OS=Homo sapiens GN=RPL5 PE=1 SV=3	34.34	4	5	0	0	240000	NF
	sp|Q9Y230|RUVB2_HUMAN	RUVBL2	4	4	210000	0.0638										sp|Q02878|RL6_HUMAN	RPL6	60S ribosomal protein L6 OS=Homo sapiens GN=RPL6 PE=1 SV=3	32.71	7	7	8	9	840000	740000
	sp|P31949|S10AB_HUMAN	S100A11	2	2	86000	0.026										sp|P18124|RL7_HUMAN	RPL7	60S ribosomal protein L7 OS=Homo sapiens GN=RPL7 PE=1 SV=1	29.21	9	11	9	10	2200000	660000
	sp|P06703|S10A6_HUMAN	S100A6	2	2	250000	0.0747										sp|P62424|RL7A_HUMAN	RPL7A	60S ribosomal protein L7a OS=Homo sapiens GN=RPL7A PE=1 SV=2	29.98	9	9	8	8	1300000	630000
	sp|Q9UBE0|SAE1_HUMAN	SAE1	1	1	24000	0.00713										sp|Q6DKI1|RL7L_HUMAN	RPL7L1	60S ribosomal protein L7-like 1 OS=Homo sapiens GN=RPL7L1 PE=1 SV=1	28.64	1	1	0	0	27000	NF
	sp|Q9Y3Z3|SAMH1_HUMAN	SAMHD1	3	3	120000	0.0368										sp|P62917|RL8_HUMAN	RPL8	60S ribosomal protein L8 OS=Homo sapiens GN=RPL8 PE=1 SV=2	28.01	5	5	6	6	730000	450000
	sp|Q9NR31|SAR1A_HUMAN	SAR1A	6	7	530000	0.16										sp|P32969|RL9_HUMAN	RPL9	60S ribosomal protein L9 OS=Homo sapiens GN=RPL9 PE=1 SV=1	21.85	4	5	0	0	470000	NF
	sp|Q9Y6B6|SAR1B_HUMAN	SAR1B	2	2	100000	0.03										sp|P05388|RLA0_HUMAN	RPLP0	60S acidic ribosomal protein P0 OS=Homo sapiens GN=RPLP0 PE=1 SV=1	34.25	2	3	2	2	97000	30000
	sp|A3KN83|SBNO1_HUMAN	SBNO1	1	2	15000	0.00463										sp|Q8NHW5|RLA0L_HUMAN	RPLP0P6	60S acidic ribosomal protein P0-like OS=Homo sapiens GN=RPLP0P6 PE=5 SV=1	34.34	3	3	1	1	90000	29000
	sp|Q9Y2G9|SBNO2_HUMAN	SBNO2	1	1	20000	0.00599										sp|P05387|RLA2_HUMAN	RPLP2	60S acidic ribosomal protein P2 OS=Homo sapiens GN=RPLP2 PE=1 SV=1	11.66	1	1	1	1	55000	15000
	sp|O14828|SCAM3_HUMAN	SCAMP3	1	1	41000	0.0124										sp|P04843|RPN1_HUMAN	RPN1	Dolichyl-diphosphooligosaccharide--protein glycosyltransferase subunit 1 OS=Homo sapiens GN=RPN1 PE=1 SV=1	68.53	4	4	1	1	93000	16000
	sp|Q8WVM8|SCFD1_HUMAN	SCFD1	3	3	110000	0.0333										sp|P04844|RPN2_HUMAN	RPN2	Dolichyl-diphosphooligosaccharide--protein glycosyltransferase subunit 2 OS=Homo sapiens GN=RPN2 PE=1 SV=3	69.24	6	6	0	0	300000	NF
	sp|Q96KG9|SCYL1_HUMAN	SCYL1	1	1	48000	0.0145										sp|Q96P16|RPR1A_HUMAN	RPRD1A	Regulation of nuclear pre-mRNA domain-containing protein 1A OS=Homo sapiens GN=RPRD1A PE=1 SV=1	35.7	1	1	0	0	8800	NF
	sp|Q6P3W7|SCYL2_HUMAN	SCYL2	2	2	23000	0.00678										sp|Q9NQG5|RPR1B_HUMAN	RPRD1B	Regulation of nuclear pre-mRNA domain-containing protein 1B OS=Homo sapiens GN=RPRD1B PE=1 SV=1	36.88	3	3	1	1	67000	8600
	sp|O75396|SC22B_HUMAN	SEC22B	3	3	90000	0.0271										sp|Q5VT52|RPRD2_HUMAN	RPRD2	Regulation of nuclear pre-mRNA domain-containing protein 2 OS=Homo sapiens GN=RPRD2 PE=1 SV=1	155.92	1	1	0	0	4500	NF
	sp|Q15436|SC23A_HUMAN	SEC23A	4	5	140000	0.0434										sp|P46783|RS10_HUMAN	RPS10	40S ribosomal protein S10 OS=Homo sapiens GN=RPS10 PE=1 SV=1	18.89	1	1	0	0	4600	NF
	sp|O95486|SC24A_HUMAN	SEC24A	1	1	25000	0.00765										sp|Q9NQ39|RS10L_HUMAN	RPS10P5	Putative 40S ribosomal protein S10-like OS=Homo sapiens GN=RPS10P5 PE=5 SV=1	20.11	1	1	0	0	51000	NF
	sp|P53992|SC24C_HUMAN	SEC24C	4	5	190000	0.0568										sp|P62280|RS11_HUMAN	RPS11	40S ribosomal protein S11 OS=Homo sapiens GN=RPS11 PE=1 SV=3	18.42	5	5	0	0	990000	NF
	sp|O94979|SC31A_HUMAN	SEC31A	1	1	25000	0.00753										sp|P62263|RS14_HUMAN	RPS14	40S ribosomal protein S14 OS=Homo sapiens GN=RPS14 PE=1 SV=3	16.26	5	5	3	3	850000	350000
	sp|P61619|S61A1_HUMAN	SEC61A1	2	2	110000	0.0332										sp|P62244|RS15A_HUMAN	RPS15A	40S ribosomal protein S15a OS=Homo sapiens GN=RPS15A PE=1 SV=2	14.83	5	6	5	5	1100000	510000
	sp|Q8NC51|PAIRB_HUMAN	SERBP1	1	1	11000	0.00326										sp|P62249|RS16_HUMAN	RPS16	40S ribosomal protein S16 OS=Homo sapiens GN=RPS16 PE=1 SV=2	16.44	5	5	6	7	740000	470000
	sp|P50453|SPB9_HUMAN	SERPINB9	3	3	110000	0.0339										sp|P62269|RS18_HUMAN	RPS18	40S ribosomal protein S18 OS=Homo sapiens GN=RPS18 PE=1 SV=3	17.71	3	3	0	0	210000	NF
	sp|P05121|PAI1_HUMAN	SERPINE1	2	2	150000	0.0461										sp|P39019|RS19_HUMAN	RPS19	40S ribosomal protein S19 OS=Homo sapiens GN=RPS19 PE=1 SV=2	16.05	1	1	0	0	49000	NF
	sp|P50454|SERPH_HUMAN	SERPINH1	9	9	1300000	0.4										sp|P15880|RS2_HUMAN	RPS2	40S ribosomal protein S2 OS=Homo sapiens GN=RPS2 PE=1 SV=2	31.3	5	6	4	5	600000	290000
	sp|P23246|SFPQ_HUMAN	SFPQ	2	2	89000	0.0267										sp|P60866|RS20_HUMAN	RPS20	40S ribosomal protein S20 OS=Homo sapiens GN=RPS20 PE=1 SV=1	13.36	2	2	1	1	310000	63000
	sp|Q99961|SH3G1_HUMAN	SH3GL1	3	3	100000	0.0309										sp|P62266|RS23_HUMAN	RPS23	40S ribosomal protein S23 OS=Homo sapiens GN=RPS23 PE=1 SV=3	15.8	3	4	2	2	540000	180000
	sp|Q9NR46|SHLB2_HUMAN	SH3GLB2	1	1	18000	0.00544										sp|P62847|RS24_HUMAN	RPS24	40S ribosomal protein S24 OS=Homo sapiens GN=RPS24 PE=1 SV=1	15.41	3	3	2	2	260000	95000
	sp|P63208|SKP1_HUMAN	SKP1	1	1	14000	0.00423										sp|P62851|RS25_HUMAN	RPS25	40S ribosomal protein S25 OS=Homo sapiens GN=RPS25 PE=1 SV=1	13.73	1	1	2	2	35000	50000
	sp|O15427|MOT4_HUMAN	SLC16A3	1	1	25000	0.00762										sp|P62854|RS26_HUMAN	RPS26	40S ribosomal protein S26 OS=Homo sapiens GN=RPS26 PE=1 SV=3	13.01	1	1	1	1	94000	25000
	sp|Q15758|AAAT_HUMAN	SLC1A5	4	4	83000	0.025										sp|Q5JNZ5|RS26L_HUMAN	RPS26P11	Putative 40S ribosomal protein S26-like 1 OS=Homo sapiens GN=RPS26P11 PE=5 SV=1	12.99	1	1	1	1	240000	130000
	sp|Q00325|MPCP_HUMAN	SLC25A3	1	1	140000	0.0406										sp|P42677|RS27_HUMAN	RPS27	40S ribosomal protein S27 OS=Homo sapiens GN=RPS27 PE=1 SV=3	9.45	4	4	3	3	460000	210000
	sp|P05141|ADT2_HUMAN	SLC25A5	2	2	340000	0.1										sp|P62273|RS29_HUMAN	RPS29	40S ribosomal protein S29 OS=Homo sapiens GN=RPS29 PE=1 SV=2	6.67	1	1	1	1	71000	39000
	sp|P12236|ADT3_HUMAN	SLC25A6	5	5	210000	0.0623										sp|P23396|RS3_HUMAN	RPS3	40S ribosomal protein S3 OS=Homo sapiens GN=RPS3 PE=1 SV=2	26.67	14	16	9	10	2400000	560000
	sp|P11166|GTR1_HUMAN	SLC2A1	2	2	140000	0.0429										sp|P61247|RS3A_HUMAN	RPS3A	40S ribosomal protein S3a OS=Homo sapiens GN=RPS3A PE=1 SV=2	29.93	6	6	5	5	720000	240000
	sp|P08195|4F2_HUMAN	SLC3A2	3	3	81000	0.0243										sp|P62701|RS4X_HUMAN	RPS4X	40S ribosomal protein S4, X isoform OS=Homo sapiens GN=RPS4X PE=1 SV=2	29.58	6	7	5	6	1000000	320000
	sp|Q01650|LAT1_HUMAN	SLC7A5	1	1	26000	0.00777										sp|Q8TD47|RS4Y2_HUMAN	RPS4Y2	40S ribosomal protein S4, Y isoform 2 OS=Homo sapiens GN=RPS4Y2 PE=2 SV=3	29.28	3	3	3	3	550000	260000
	sp|O15198|SMAD9_HUMAN	SMAD9	1	1	22000	0.00674										sp|P62753|RS6_HUMAN	RPS6	40S ribosomal protein S6 OS=Homo sapiens GN=RPS6 PE=1 SV=1	28.66	7	7	6	6	1100000	600000
	sp|Q14683|SMC1A_HUMAN	SMC1A	1	1	26000	0.00767										sp|P51812|KS6A3_HUMAN	RPS6KA3	Ribosomal protein S6 kinase alpha-3 OS=Homo sapiens GN=RPS6KA3 PE=1 SV=1	83.68	3	3	2	2	120000	31000
	sp|O95347|SMC2_HUMAN	SMC2	12	13	530000	0.16										sp|O75676|KS6A4_HUMAN	RPS6KA4	Ribosomal protein S6 kinase alpha-4 OS=Homo sapiens GN=RPS6KA4 PE=1 SV=1	85.55	2	2	0	0	250000	NF
	sp|Q9UQE7|SMC3_HUMAN	SMC3	3	3	51000	0.0154										sp|P62081|RS7_HUMAN	RPS7	40S ribosomal protein S7 OS=Homo sapiens GN=RPS7 PE=1 SV=1	22.11	3	3	0	0	170000	NF
	sp|Q9NTJ3|SMC4_HUMAN	SMC4	3	3	130000	0.0385										sp|P62241|RS8_HUMAN	RPS8	40S ribosomal protein S8 OS=Homo sapiens GN=RPS8 PE=1 SV=2	24.19	4	4	5	5	910000	600000
	sp|O60641|AP180_HUMAN	SNAP91	1	1	61000	0.0184										sp|P46781|RS9_HUMAN	RPS9	40S ribosomal protein S9 OS=Homo sapiens GN=RPS9 PE=1 SV=3	22.58	11	12	8	9	2300000	780000
	sp|Q7KZF4|SND1_HUMAN	SND1	10	11	580000	0.18										sp|P08865|RSSA_HUMAN	RPSA	40S ribosomal protein SA OS=Homo sapiens GN=RPSA PE=1 SV=4	32.83	5	5	4	4	540000	130000
	sp|Q15036|SNX17_HUMAN	SNX17	2	2	67000	0.0203										sp|Q7L523|RRAGA_HUMAN	RRAGA	Ras-related GTP-binding protein A OS=Homo sapiens GN=RRAGA PE=1 SV=1	36.54	1	1	0	0	29000	NF
	sp|O60749|SNX2_HUMAN	SNX2	1	1	29000	0.00873										sp|P10301|RRAS_HUMAN	RRAS	Ras-related protein R-Ras OS=Homo sapiens GN=RRAS PE=1 SV=1	23.47	1	1	0	0	12000	NF
	sp|Q9Y5X2|SNX8_HUMAN	SNX8	1	1	12000	0.00369										sp|P62070|RRAS2_HUMAN	RRAS2	Ras-related protein R-Ras2 OS=Homo sapiens GN=RRAS2 PE=1 SV=1	23.38	3	3	2	3	220000	47000
	sp|Q9NY87|SPNXC_HUMAN	SPANXC	1	1	71000	0.0215										sp|P23921|RIR1_HUMAN	RRM1	Ribonucleoside-diphosphate reductase large subunit OS=Homo sapiens GN=RRM1 PE=1 SV=1	90.01	2	2	0	0	88000	NF
	sp|Q8N0X7|SPG20_HUMAN	SPG20	3	3	73000	0.022										sp|P31350|RIR2_HUMAN	RRM2	Ribonucleoside-diphosphate reductase subunit M2 OS=Homo sapiens GN=RRM2 PE=1 SV=1	44.85	3	3	2	2	86000	27000
	sp|P35270|SPRE_HUMAN	SPR	1	1	24000	0.00707										sp|Q15404|RSU1_HUMAN	RSU1	Ras suppressor protein 1 OS=Homo sapiens GN=RSU1 PE=1 SV=3	31.52	1	2	0	0	9900	NF
	sp|Q13813|SPTN1_HUMAN	SPTAN1	7	7	200000	0.0598										sp|Q9BST9|RTKN_HUMAN	RTKN	Rhotekin OS=Homo sapiens GN=RTKN PE=1 SV=2	62.63	1	1	0	0	6900	NF
	sp|Q01082|SPTB2_HUMAN	SPTBN1	13	13	420000	0.13										sp|Q9NQC3|RTN4_HUMAN	RTN4	Reticulon-4 OS=Homo sapiens GN=RTN4 PE=1 SV=2	129.85	1	1	1	1	72000	36000
	sp|O15269|SPTC1_HUMAN	SPTLC1	1	1	29000	0.00863										sp|Q9Y265|RUVB1_HUMAN	RUVBL1	RuvB-like 1 OS=Homo sapiens GN=RUVBL1 PE=1 SV=1	50.2	6	7	3	3	220000	36000
	sp|Q13501|SQSTM_HUMAN	SQSTM1	2	3	230000	0.0688										sp|Q9Y230|RUVB2_HUMAN	RUVBL2	RuvB-like 2 OS=Homo sapiens GN=RUVBL2 PE=1 SV=3	51.12	4	4	2	2	210000	34000
	sp|P30626|SORCN_HUMAN	SRI	1	1	69000	0.0208										sp|P31949|S10AB_HUMAN	S100A11	Protein S100-A11 OS=Homo sapiens GN=S100A11 PE=1 SV=2	11.73	2	2	3	3	86000	96000
	sp|P61011|SRP54_HUMAN	SRP54	1	1	7500	0.00225										sp|P06703|S10A6_HUMAN	S100A6	Protein S100-A6 OS=Homo sapiens GN=S100A6 PE=1 SV=1	10.17	2	2	0	0	250000	NF
	sp|Q9UHB9|SRP68_HUMAN	SRP68	2	2	21000	0.00646										sp|P25815|S100P_HUMAN	S100P	Protein S100-P OS=Homo sapiens GN=S100P PE=1 SV=2	10.39	0	0	1	1	NF	19000
	sp|Q96SB4|SRPK1_HUMAN	SRPK1	1	1	69000	0.0209										sp|Q9UBE0|SAE1_HUMAN	SAE1	SUMO-activating enzyme subunit 1 OS=Homo sapiens GN=SAE1 PE=1 SV=1	38.43	1	1	0	0	24000	NF
	sp|Q9UNL2|SSRG_HUMAN	SSR3	1	1	50000	0.0151										sp|Q9Y3Z3|SAMH1_HUMAN	SAMHD1	Deoxynucleoside triphosphate triphosphohydrolase SAMHD1 OS=Homo sapiens GN=SAMHD1 PE=1 SV=2	72.15	3	3	0	0	120000	NF
	sp|P51571|SSRD_HUMAN	SSR4	1	1	39000	0.0118										sp|Q9NR31|SAR1A_HUMAN	SAR1A	GTP-binding protein SAR1a OS=Homo sapiens GN=SAR1A PE=1 SV=1	22.35	6	7	2	2	530000	180000
	sp|P42224|STAT1_HUMAN	STAT1	3	3	120000	0.0367										sp|Q9Y6B6|SAR1B_HUMAN	SAR1B	GTP-binding protein SAR1b OS=Homo sapiens GN=SAR1B PE=1 SV=1	22.4	2	2	0	0	100000	NF
	sp|P52630|STAT2_HUMAN	STAT2	1	1	6400	0.00193										sp|A3KN83|SBNO1_HUMAN	SBNO1	Protein strawberry notch homolog 1 OS=Homo sapiens GN=SBNO1 PE=1 SV=1	154.22	1	2	0	0	15000	NF
	sp|P40763|STAT3_HUMAN	STAT3	5	5	220000	0.0673										sp|Q9Y2G9|SBNO2_HUMAN	SBNO2	Protein strawberry notch homolog 2 OS=Homo sapiens GN=SBNO2 PE=2 SV=3	150.18	1	1	0	0	20000	NF
	sp|O95793|STAU1_HUMAN	STAU1	5	5	170000	0.0517										sp|Q6UWP8|SBSN_HUMAN	SBSN	Suprabasin OS=Homo sapiens GN=SBSN PE=1 SV=2	60.5	0	0	2	2	NF	48000
	sp|P31948|STIP1_HUMAN	STIP1	1	1	33000	0.01										sp|O14828|SCAM3_HUMAN	SCAMP3	Secretory carrier-associated membrane protein 3 OS=Homo sapiens GN=SCAMP3 PE=1 SV=3	38.26	1	1	0	0	41000	NF
	sp|Q13188|STK3_HUMAN	STK3	1	1	5100	0.00154										sp|Q8WVM8|SCFD1_HUMAN	SCFD1	Sec1 family domain-containing protein 1 OS=Homo sapiens GN=SCFD1 PE=1 SV=4	72.33	3	3	3	3	110000	27000
	sp|Q15208|STK38_HUMAN	STK38	1	1	58000	0.0176										sp|Q96KG9|SCYL1_HUMAN	SCYL1	N-terminal kinase-like protein OS=Homo sapiens GN=SCYL1 PE=1 SV=1	89.58	1	1	0	0	48000	NF
	sp|P46977|STT3A_HUMAN	STT3A	1	1	26000	0.00783										sp|Q6P3W7|SCYL2_HUMAN	SCYL2	SCY1-like protein 2 OS=Homo sapiens GN=SCYL2 PE=1 SV=1	103.64	2	2	0	0	23000	NF
	sp|Q15833|STXB2_HUMAN	STXBP2	3	5	50000	0.0151										sp|Q8NEX9|DR9C7_HUMAN	SDR9C7	Short-chain dehydrogenase/reductase family 9C member 7 OS=Homo sapiens GN=SDR9C7 PE=1 SV=1	35.24	0	0	2	2	NF	17000
	sp|Q9Y2Z0|SGT1_HUMAN	SUGT1	4	4	150000	0.0439										sp|O15027|SC16A_HUMAN	SEC16A	Protein transport protein Sec16A OS=Homo sapiens GN=SEC16A PE=1 SV=3	233.37	0	0	2	2	NF	29000
	sp|P55854|SUMO3_HUMAN	SUMO3	1	1	75000	0.0227										sp|O75396|SC22B_HUMAN	SEC22B	Vesicle-trafficking protein SEC22b OS=Homo sapiens GN=SEC22B PE=1 SV=4	24.58	3	3	0	0	90000	NF
	sp|O94901|SUN1_HUMAN	SUN1	1	1	15000	0.00446										sp|Q15436|SC23A_HUMAN	SEC23A	Protein transport protein Sec23A OS=Homo sapiens GN=SEC23A PE=1 SV=2	86.11	4	5	1	3	140000	9200
	sp|O15260|SURF4_HUMAN	SURF4	1	1	110000	0.0322										sp|O95486|SC24A_HUMAN	SEC24A	Protein transport protein Sec24A OS=Homo sapiens GN=SEC24A PE=1 SV=2	119.67	1	1	0	0	25000	NF
	sp|O60506|HNRPQ_HUMAN	SYNCRIP	1	2	13000	0.00383										sp|P53992|SC24C_HUMAN	SEC24C	Protein transport protein Sec24C OS=Homo sapiens GN=SEC24C PE=1 SV=3	118.25	4	5	2	2	190000	24000
	sp|O43760|SNG2_HUMAN	SYNGR2	3	3	530000	0.16										sp|O94855|SC24D_HUMAN	SEC24D	Protein transport protein Sec24D OS=Homo sapiens GN=SEC24D PE=1 SV=2	112.94	0	0	1	1	NF	5900
	sp|P37802|TAGL2_HUMAN	TAGLN2	6	7	790000	0.24										sp|O94979|SC31A_HUMAN	SEC31A	Protein transport protein Sec31A OS=Homo sapiens GN=SEC31A PE=1 SV=3	132.93	1	1	0	0	25000	NF
	sp|Q9UI15|TAGL3_HUMAN	TAGLN3	1	2	75000	0.0226										sp|P61619|S61A1_HUMAN	SEC61A1	Protein transport protein Sec61 subunit alpha isoform 1 OS=Homo sapiens GN=SEC61A1 PE=1 SV=2	52.23	2	2	0	0	110000	NF
	sp|P37837|TALDO_HUMAN	TALDO1	1	1	32000	0.00975										sp|Q9P0V9|SEP10_HUMAN	SEP10	Septin-10 OS=Homo sapiens GN=SEPT10 PE=1 SV=2	52.56	2	2	0	0	22000	NF
	sp|Q13148|TADBP_HUMAN	TARDBP	2	2	97000	0.0292										sp|Q15019|SEPT2_HUMAN	SEPT2	Septin-2 OS=Homo sapiens GN=SEPT2 PE=1 SV=1	41.46	2	2	0	0	48000	NF
	sp|P26639|SYTC_HUMAN	TARS	1	1	18000	0.00547										sp|Q8NC51|PAIRB_HUMAN	SERBP1	Plasminogen activator inhibitor 1 RNA-binding protein OS=Homo sapiens GN=SERBP1 PE=1 SV=2	44.94	1	1	0	0	11000	NF
	sp|O14907|TX1B3_HUMAN	TAX1BP3	1	1	31000	0.0093										sp|P50453|SPB9_HUMAN	SERPINB9	Serpin B9 OS=Homo sapiens GN=SERPINB9 PE=1 SV=1	42.38	3	3	1	1	110000	13000
	sp|Q8TC07|TBC15_HUMAN	TBC1D15	2	2	46000	0.0138										sp|P05121|PAI1_HUMAN	SERPINE1	Plasminogen activator inhibitor 1 OS=Homo sapiens GN=SERPINE1 PE=1 SV=1	45.03	2	2	1	1	150000	16000
	sp|Q9NUY8|TBC23_HUMAN	TBC1D23	1	1	20000	0.00614										sp|P50454|SERPH_HUMAN	SERPINH1	Serpin H1 OS=Homo sapiens GN=SERPINH1 PE=1 SV=2	46.41	9	9	5	5	1300000	250000
	sp|O60343|TBCD4_HUMAN	TBC1D4	1	1	4000	0.00122										sp|P23246|SFPQ_HUMAN	SFPQ	Splicing factor, proline- and glutamine-rich OS=Homo sapiens GN=SFPQ PE=1 SV=2	76.1	2	2	0	0	89000	NF
	sp|Q66K14|TBC9B_HUMAN	TBC1D9B	1	1	2700	0.0008										sp|Q99961|SH3G1_HUMAN	SH3GL1	Endophilin-A2 OS=Homo sapiens GN=SH3GL1 PE=1 SV=1	41.46	3	3	0	0	100000	NF
	sp|Q15814|TBCC_HUMAN	TBCC	2	2	46000	0.0137										sp|Q9NR46|SHLB2_HUMAN	SH3GLB2	Endophilin-B2 OS=Homo sapiens GN=SH3GLB2 PE=1 SV=1	43.95	1	1	0	0	18000	NF
	sp|Q9UHD2|TBK1_HUMAN	TBK1	1	1	23000	0.00681										sp|P63208|SKP1_HUMAN	SKP1	S-phase kinase-associated protein 1 OS=Homo sapiens GN=SKP1 PE=1 SV=2	18.65	1	1	0	0	14000	NF
	sp|Q16650|TBR1_HUMAN	TBR1	1	1	88000	0.0264										sp|O15427|MOT4_HUMAN	SLC16A3	Monocarboxylate transporter 4 OS=Homo sapiens GN=SLC16A3 PE=1 SV=1	49.44	1	1	0	0	25000	NF
	sp|P17987|TCPA_HUMAN	TCP1	9	9	950000	0.29										sp|Q15758|AAAT_HUMAN	SLC1A5	Neutral amino acid transporter B(0) OS=Homo sapiens GN=SLC1A5 PE=1 SV=2	56.56	4	4	0	0	83000	NF
	sp|Q9NZ01|TECR_HUMAN	TECR	3	3	170000	0.0526										sp|Q00325|MPCP_HUMAN	SLC25A3	Phosphate carrier protein, mitochondrial OS=Homo sapiens GN=SLC25A3 PE=1 SV=2	40.07	1	1	1	1	140000	49000
	sp|Q9UGI8|TES_HUMAN	TES	2	2	59000	0.0178										sp|P05141|ADT2_HUMAN	SLC25A5	ADP/ATP translocase 2 OS=Homo sapiens GN=SLC25A5 PE=1 SV=7	32.83	2	2	2	2	340000	130000
	sp|Q92734|TFG_HUMAN	TFG	2	2	160000	0.0481										sp|P12236|ADT3_HUMAN	SLC25A6	ADP/ATP translocase 3 OS=Homo sapiens GN=SLC25A6 PE=1 SV=4	32.85	5	5	3	4	210000	31000
	sp|P02786|TFR1_HUMAN	TFRC	5	5	190000	0.0564										sp|P11166|GTR1_HUMAN	SLC2A1	Solute carrier family 2, facilitated glucose transporter member 1 OS=Homo sapiens GN=SLC2A1 PE=1 SV=2	54.05	2	2	0	0	140000	NF
	sp|O43294|TGFI1_HUMAN	TGFB1I1	1	1	13000	0.00396										sp|P08195|4F2_HUMAN	SLC3A2	4F2 cell-surface antigen heavy chain OS=Homo sapiens GN=SLC3A2 PE=1 SV=3	67.95	3	3	0	0	81000	NF
	sp|P21980|TGM2_HUMAN	TGM2	9	9	320000	0.0958										sp|Q01650|LAT1_HUMAN	SLC7A5	Large neutral amino acids transporter small subunit 1 OS=Homo sapiens GN=SLC7A5 PE=1 SV=2	54.97	1	1	0	0	26000	NF
	sp|P07996|TSP1_HUMAN	THBS1	5	8	410000	0.12										sp|O15198|SMAD9_HUMAN	SMAD9	Mothers against decapentaplegic homolog 9 OS=Homo sapiens GN=SMAD9 PE=1 SV=1	52.46	1	1	1	1	22000	10000
	sp|O43615|TIM44_HUMAN	TIMM44	1	1	9800	0.00294										sp|Q14683|SMC1A_HUMAN	SMC1A	Structural maintenance of chromosomes protein 1A OS=Homo sapiens GN=SMC1A PE=1 SV=2	143.14	1	1	0	0	26000	NF
	sp|Q9UDY2|ZO2_HUMAN	TJP2	3	3	88000	0.0265										sp|O95347|SMC2_HUMAN	SMC2	Structural maintenance of chromosomes protein 2 OS=Homo sapiens GN=SMC2 PE=1 SV=2	135.57	12	13	3	3	530000	100000
	sp|P29401|TKT_HUMAN	TKT	6	6	570000	0.17										sp|Q9UQE7|SMC3_HUMAN	SMC3	Structural maintenance of chromosomes protein 3 OS=Homo sapiens GN=SMC3 PE=1 SV=2	141.45	3	3	2	2	51000	13000
	sp|Q9Y490|TLN1_HUMAN	TLN1	37	40	3000000	0.89										sp|Q9NTJ3|SMC4_HUMAN	SMC4	Structural maintenance of chromosomes protein 4 OS=Homo sapiens GN=SMC4 PE=1 SV=2	147.09	3	3	1	1	130000	5700
	sp|Q9Y4G6|TLN2_HUMAN	TLN2	7	7	520000	0.16										sp|O60641|AP180_HUMAN	SNAP91	Clathrin coat assembly protein AP180 OS=Homo sapiens GN=SNAP91 PE=1 SV=2	92.44	1	1	0	0	61000	NF
	sp|P49755|TMEDA_HUMAN	TMED10	2	2	42000	0.0125										sp|Q7KZF4|SND1_HUMAN	SND1	Staphylococcal nuclease domain-containing protein 1 OS=Homo sapiens GN=SND1 PE=1 SV=1	101.93	10	11	2	2	580000	44000
	sp|Q8WUH6|TM263_HUMAN	TMEM263	2	2	270000	0.0823										sp|Q15036|SNX17_HUMAN	SNX17	Sorting nexin-17 OS=Homo sapiens GN=SNX17 PE=1 SV=1	52.87	2	2	0	0	67000	NF
	sp|P57088|TMM33_HUMAN	TMEM33	1	1	29000	0.00858										sp|O60749|SNX2_HUMAN	SNX2	Sorting nexin-2 OS=Homo sapiens GN=SNX2 PE=1 SV=2	58.43	1	1	0	0	29000	NF
	sp|P42167|LAP2B_HUMAN	TMPO	3	3	89000	0.0269										sp|Q9Y5X2|SNX8_HUMAN	SNX8	Sorting nexin-8 OS=Homo sapiens GN=SNX8 PE=1 SV=1	52.54	1	1	1	1	12000	3400
	sp|Q9H3N1|TMX1_HUMAN	TMX1	1	1	19000	0.00586										sp|P00441|SODC_HUMAN	SOD1	Superoxide dismutase [Cu-Zn] OS=Homo sapiens GN=SOD1 PE=1 SV=2	15.93	0	0	1	1	NF	14000
	sp|Q92973|TNPO1_HUMAN	TNPO1	4	5	240000	0.0733										sp|Q9NS25|SPNXB_HUMAN	SPANXB1	Sperm protein associated with the nucleus on the X chromosome B1 OS=Homo sapiens GN=SPANXB1 PE=2 SV=2	11.83	0	0	1	1	NF	14000
	sp|Q68CZ2|TENS3_HUMAN	TNS3	2	3	58000	0.0173										sp|Q9NY87|SPNXC_HUMAN	SPANXC	Sperm protein associated with the nucleus on the X chromosome C OS=Homo sapiens GN=SPANXC PE=1 SV=2	10.98	1	1	1	1	71000	53000
	sp|Q9H0E2|TOLIP_HUMAN	TOLLIP	1	1	6700	0.00202										sp|Q8N0X7|SPG20_HUMAN	SPG20	Spartin OS=Homo sapiens GN=SPG20 PE=1 SV=1	72.79	3	3	0	0	73000	NF
	sp|Q15785|TOM34_HUMAN	TOMM34	2	2	24000	0.00725										sp|P35270|SPRE_HUMAN	SPR	Sepiapterin reductase OS=Homo sapiens GN=SPR PE=1 SV=1	28.03	1	1	0	0	24000	NF
	sp|P11387|TOP1_HUMAN	TOP1	1	1	12000	0.00349										sp|Q13813|SPTN1_HUMAN	SPTAN1	Spectrin alpha chain, non-erythrocytic 1 OS=Homo sapiens GN=SPTAN1 PE=1 SV=3	284.36	7	7	4	4	200000	72000
	sp|P11388|TOP2A_HUMAN	TOP2A	3	3	69000	0.0208										sp|Q01082|SPTB2_HUMAN	SPTBN1	Spectrin beta chain, non-erythrocytic 1 OS=Homo sapiens GN=SPTBN1 PE=1 SV=2	274.44	13	13	5	6	420000	150000
	sp|Q02880|TOP2B_HUMAN	TOP2B	1	1	8200	0.00246										sp|O15269|SPTC1_HUMAN	SPTLC1	Serine palmitoyltransferase 1 OS=Homo sapiens GN=SPTLC1 PE=1 SV=1	52.71	1	1	0	0	29000	NF
	sp|O43399|TPD54_HUMAN	TPD52L2	1	1	19000	0.0056										sp|Q13501|SQSTM_HUMAN	SQSTM1	Sequestosome-1 OS=Homo sapiens GN=SQSTM1 PE=1 SV=1	47.66	2	3	0	0	230000	NF
	sp|Q12933|TRAF2_HUMAN	TRAF2	1	1	36000	0.011										sp|P30626|SORCN_HUMAN	SRI	Sorcin OS=Homo sapiens GN=SRI PE=1 SV=1	21.66	1	1	0	0	69000	NF
	sp|Q14258|TRI25_HUMAN	TRIM25	5	5	290000	0.0861										sp|P61011|SRP54_HUMAN	SRP54	Signal recognition particle 54 kDa protein OS=Homo sapiens GN=SRP54 PE=1 SV=1	55.67	1	1	0	0	7500	NF
	sp|Q13263|TIF1B_HUMAN	TRIM28	8	10	390000	0.12										sp|Q9UHB9|SRP68_HUMAN	SRP68	Signal recognition particle subunit SRP68 OS=Homo sapiens GN=SRP68 PE=1 SV=2	70.69	2	2	0	0	21000	NF
	sp|Q14669|TRIPC_HUMAN	TRIP12	1	1	5300	0.00159										sp|Q96SB4|SRPK1_HUMAN	SRPK1	SRSF protein kinase 1 OS=Homo sapiens GN=SRPK1 PE=1 SV=2	74.28	1	1	0	0	69000	NF
	sp|Q15645|PCH2_HUMAN	TRIP13	5	5	240000	0.0723										tr|D6RDZ3|D6RDZ3_HUMAN	SRPK1	SRSF protein kinase 1 OS=Homo sapiens GN=SRPK1 PE=4 SV=1	8.75	0	0	1	1	NF	48000
	sp|Q8WW01|SEN15_HUMAN	TSEN15	1	1	3900	0.00119										sp|Q9UNL2|SSRG_HUMAN	SSR3	Translocon-associated protein subunit gamma OS=Homo sapiens GN=SSR3 PE=1 SV=1	21.07	1	1	1	1	50000	8900
	sp|Q9BSV6|SEN34_HUMAN	TSEN34	1	2	9000	0.00271										sp|P51571|SSRD_HUMAN	SSR4	Translocon-associated protein subunit delta OS=Homo sapiens GN=SSR4 PE=1 SV=1	18.99	1	1	0	0	39000	NF
	sp|Q99816|TS101_HUMAN	TSG101	3	3	140000	0.0411										sp|P42224|STAT1_HUMAN	STAT1	Signal transducer and activator of transcription 1-alpha/beta OS=Homo sapiens GN=STAT1 PE=1 SV=2	87.28	3	3	3	3	120000	48000
	sp|P33981|TTK_HUMAN	TTK	3	3	55000	0.0167										sp|P52630|STAT2_HUMAN	STAT2	Signal transducer and activator of transcription 2 OS=Homo sapiens GN=STAT2 PE=1 SV=1	97.85	1	1	0	0	6400	NF
	sp|Q9BQE3|TBA1C_HUMAN	TUBA1C	14	35	7500000	2.25										sp|P40763|STAT3_HUMAN	STAT3	Signal transducer and activator of transcription 3 OS=Homo sapiens GN=STAT3 PE=1 SV=2	88.01	5	5	2	2	220000	32000
	sp|P68366|TBA4A_HUMAN	TUBA4A	3	4	420000	0.13										sp|O95793|STAU1_HUMAN	STAU1	Double-stranded RNA-binding protein Staufen homolog 1 OS=Homo sapiens GN=STAU1 PE=1 SV=2	63.14	5	5	0	0	170000	NF
	sp|A6NHL2|TBAL3_HUMAN	TUBAL3	1	1	66000	0.0199										sp|P31948|STIP1_HUMAN	STIP1	Stress-induced-phosphoprotein 1 OS=Homo sapiens GN=STIP1 PE=1 SV=1	62.6	1	1	0	0	33000	NF
	sp|P07437|TBB5_HUMAN	TUBB	3	7	1100000	0.34										sp|Q13188|STK3_HUMAN	STK3	Serine/threonine-protein kinase 3 OS=Homo sapiens GN=STK3 PE=1 SV=2	56.26	1	1	0	0	5100	NF
	sp|Q13885|TBB2A_HUMAN	TUBB2A	1	1	130000	0.0377										sp|Q9BYT3|STK33_HUMAN	STK33	Serine/threonine-protein kinase 33 OS=Homo sapiens GN=STK33 PE=1 SV=1	57.79	0	0	1	1	NF	110000
	sp|Q9BVA1|TBB2B_HUMAN	TUBB2B	5	14	3500000	1.06										sp|Q15208|STK38_HUMAN	STK38	Serine/threonine-protein kinase 38 OS=Homo sapiens GN=STK38 PE=1 SV=1	54.16	1	1	0	0	58000	NF
	sp|Q13509|TBB3_HUMAN	TUBB3	3	3	310000	0.0926										sp|P46977|STT3A_HUMAN	STT3A	Dolichyl-diphosphooligosaccharide--protein glycosyltransferase subunit STT3A OS=Homo sapiens GN=STT3A PE=1 SV=2	80.48	1	1	0	0	26000	NF
	tr|G3V542|G3V542_HUMAN	TUBB3	1	1	63000	0.0189										sp|Q15833|STXB2_HUMAN	STXBP2	Syntaxin-binding protein 2 OS=Homo sapiens GN=STXBP2 PE=1 SV=2	66.41	3	5	0	0	50000	NF
	sp|P68371|TBB4B_HUMAN	TUBB4B	16	36	12000000	3.48										sp|Q9Y2Z0|SGT1_HUMAN	SUGT1	Protein SGT1 homolog OS=Homo sapiens GN=SUGT1 PE=1 SV=3	41	4	4	0	0	150000	NF
	sp|Q9BUF5|TBB6_HUMAN	TUBB6	6	8	1200000	0.35										sp|P55854|SUMO3_HUMAN	SUMO3	Small ubiquitin-related modifier 3 OS=Homo sapiens GN=SUMO3 PE=1 SV=2	11.63	1	1	1	1	75000	60000
	tr|K7ES63|K7ES63_HUMAN	TUBB6	1	1	61000	0.0183										sp|O94901|SUN1_HUMAN	SUN1	SUN domain-containing protein 1 OS=Homo sapiens GN=SUN1 PE=1 SV=3	90.01	1	1	0	0	15000	NF
	sp|Q9BSJ2|GCP2_HUMAN	TUBGCP2	3	3	82000	0.0247										sp|O15260|SURF4_HUMAN	SURF4	Surfeit locus protein 4 OS=Homo sapiens GN=SURF4 PE=1 SV=3	30.37	1	1	0	0	110000	NF
	sp|Q96CW5|GCP3_HUMAN	TUBGCP3	2	2	53000	0.0161										sp|O60506|HNRPQ_HUMAN	SYNCRIP	Heterogeneous nuclear ribonucleoprotein Q OS=Homo sapiens GN=SYNCRIP PE=1 SV=2	69.56	1	2	0	0	13000	NF
	sp|P49411|EFTU_HUMAN	TUFM	7	7	510000	0.15										sp|O43760|SNG2_HUMAN	SYNGR2	Synaptogyrin-2 OS=Homo sapiens GN=SYNGR2 PE=1 SV=1	24.79	3	3	0	0	530000	NF
	sp|Q12792|TWF1_HUMAN	TWF1	1	1	55000	0.0165										sp|P37802|TAGL2_HUMAN	TAGLN2	Transgelin-2 OS=Homo sapiens GN=TAGLN2 PE=1 SV=3	22.38	6	7	6	6	790000	250000
	sp|P10599|THIO_HUMAN	TXN	3	3	450000	0.14										sp|Q9UI15|TAGL3_HUMAN	TAGLN3	Transgelin-3 OS=Homo sapiens GN=TAGLN3 PE=1 SV=2	22.46	1	2	1	2	75000	42000
	sp|Q8NBS9|TXND5_HUMAN	TXNDC5	1	1	50000	0.0149										sp|P37837|TALDO_HUMAN	TALDO1	Transaldolase OS=Homo sapiens GN=TALDO1 PE=1 SV=2	37.52	1	1	1	1	32000	16000
	sp|P04818|TYSY_HUMAN	TYMS	2	3	98000	0.0295										sp|Q13148|TADBP_HUMAN	TARDBP	TAR DNA-binding protein 43 OS=Homo sapiens GN=TARDBP PE=1 SV=1	44.71	2	2	0	0	97000	NF
	sp|P22314|UBA1_HUMAN	UBA1	8	8	250000	0.0746										sp|P26639|SYTC_HUMAN	TARS	Threonine--tRNA ligase, cytoplasmic OS=Homo sapiens GN=TARS PE=1 SV=3	83.38	1	1	0	0	18000	NF
	sp|Q9GZZ9|UBA5_HUMAN	UBA5	3	3	77000	0.023										sp|O14907|TX1B3_HUMAN	TAX1BP3	Tax1-binding protein 3 OS=Homo sapiens GN=TAX1BP3 PE=1 SV=2	13.73	1	1	0	0	31000	NF
	sp|P62987|RL40_HUMAN	UBA52	4	4	1100000	0.34										sp|Q8TC07|TBC15_HUMAN	TBC1D15	TBC1 domain family member 15 OS=Homo sapiens GN=TBC1D15 PE=1 SV=2	79.44	2	2	0	0	46000	NF
	sp|Q5T6F2|UBAP2_HUMAN	UBAP2	1	1	26000	0.00796										sp|Q9NUY8|TBC23_HUMAN	TBC1D23	TBC1 domain family member 23 OS=Homo sapiens GN=TBC1D23 PE=1 SV=3	78.27	1	1	1	1	20000	9600
	sp|Q14157|UBP2L_HUMAN	UBAP2L	4	4	86000	0.0258										sp|O60343|TBCD4_HUMAN	TBC1D4	TBC1 domain family member 4 OS=Homo sapiens GN=TBC1D4 PE=1 SV=2	146.47	1	1	0	0	4000	NF
	sp|P62837|UB2D2_HUMAN	UBE2D2	1	1	63000	0.0191										sp|Q66K14|TBC9B_HUMAN	TBC1D9B	TBC1 domain family member 9B OS=Homo sapiens GN=TBC1D9B PE=1 SV=3	140.44	1	1	0	0	2700	NF
	sp|P51965|UB2E1_HUMAN	UBE2E1	1	1	39000	0.0118										sp|Q15814|TBCC_HUMAN	TBCC	Tubulin-specific chaperone C OS=Homo sapiens GN=TBCC PE=1 SV=2	39.22	2	2	0	0	46000	NF
	sp|P61081|UBC12_HUMAN	UBE2M	1	1	110000	0.0341										sp|Q9UHD2|TBK1_HUMAN	TBK1	Serine/threonine-protein kinase TBK1 OS=Homo sapiens GN=TBK1 PE=1 SV=1	83.59	1	1	0	0	23000	NF
	sp|Q5JXB2|UE2NL_HUMAN	UBE2NL	2	2	200000	0.0615										sp|Q16650|TBR1_HUMAN	TBR1	T-box brain protein 1 OS=Homo sapiens GN=TBR1 PE=1 SV=1	74.01	1	1	1	1	88000	38000
	sp|Q16763|UBE2S_HUMAN	UBE2S	1	1	37000	0.011										sp|P17987|TCPA_HUMAN	TCP1	T-complex protein 1 subunit alpha OS=Homo sapiens GN=TCP1 PE=1 SV=1	60.31	9	9	4	4	950000	200000
	sp|Q13404|UB2V1_HUMAN	UBE2V1	1	1	77000	0.023										sp|Q9NZ01|TECR_HUMAN	TECR	Very-long-chain enoyl-CoA reductase OS=Homo sapiens GN=TECR PE=1 SV=1	36.01	3	3	1	1	170000	14000
	sp|Q9H832|UBE2Z_HUMAN	UBE2Z	3	5	190000	0.0565										sp|Q9UGI8|TES_HUMAN	TES	Testin OS=Homo sapiens GN=TES PE=1 SV=1	47.96	2	2	0	0	59000	NF
	sp|O94888|UBXN7_HUMAN	UBXN7	1	1	2700	0.00082										sp|Q92734|TFG_HUMAN	TFG	Protein TFG OS=Homo sapiens GN=TFG PE=1 SV=2	43.42	2	2	0	0	160000	NF
	sp|Q9Y5K5|UCHL5_HUMAN	UCHL5	1	1	17000	0.005										sp|P02786|TFR1_HUMAN	TFRC	Transferrin receptor protein 1 OS=Homo sapiens GN=TFRC PE=1 SV=2	84.82	5	5	3	3	190000	32000
	sp|Q9HA47|UCK1_HUMAN	UCK1	1	1	55000	0.0164										sp|O43294|TGFI1_HUMAN	TGFB1I1	Transforming growth factor beta-1-induced transcript 1 protein OS=Homo sapiens GN=TGFB1I1 PE=1 SV=2	49.78	1	1	0	0	13000	NF
	sp|Q9BZX2|UCK2_HUMAN	UCK2	2	3	260000	0.0776										sp|P21980|TGM2_HUMAN	TGM2	Protein-glutamine gamma-glutamyltransferase 2 OS=Homo sapiens GN=TGM2 PE=1 SV=2	77.28	9	9	2	2	320000	65000
	sp|Q16851|UGPA_HUMAN	UGP2	2	2	68000	0.0205										sp|P07996|TSP1_HUMAN	THBS1	Thrombospondin-1 OS=Homo sapiens GN=THBS1 PE=1 SV=2	129.3	5	8	2	2	410000	36000
	sp|P11172|UMPS_HUMAN	UMPS	1	1	42000	0.0127										sp|O43615|TIM44_HUMAN	TIMM44	Mitochondrial import inner membrane translocase subunit TIM44 OS=Homo sapiens GN=TIMM44 PE=1 SV=2	51.32	1	1	0	0	9800	NF
	sp|Q70J99|UN13D_HUMAN	UNC13D	4	4	110000	0.0324										sp|Q9UDY2|ZO2_HUMAN	TJP2	Tight junction protein ZO-2 OS=Homo sapiens GN=TJP2 PE=1 SV=2	133.88	3	3	0	0	88000	NF
	sp|Q9H3U1|UN45A_HUMAN	UNC45A	3	3	40000	0.012										sp|P29401|TKT_HUMAN	TKT	Transketolase OS=Homo sapiens GN=TKT PE=1 SV=3	67.83	6	6	2	2	570000	27000
	sp|Q92900|RENT1_HUMAN	UPF1	13	13	720000	0.22										sp|Q9Y490|TLN1_HUMAN	TLN1	Talin-1 OS=Homo sapiens GN=TLN1 PE=1 SV=3	269.6	37	40	27	29	3000000	1100000
	sp|O60763|USO1_HUMAN	USO1	6	8	330000	0.0999										sp|Q9Y4G6|TLN2_HUMAN	TLN2	Talin-2 OS=Homo sapiens GN=TLN2 PE=1 SV=4	271.44	7	7	3	3	520000	110000
	sp|Q14694|UBP10_HUMAN	USP10	2	2	58000	0.0175										sp|P49755|TMEDA_HUMAN	TMED10	Transmembrane emp24 domain-containing protein 10 OS=Homo sapiens GN=TMED10 PE=1 SV=2	24.96	2	2	0	0	42000	NF
	sp|P54578|UBP14_HUMAN	USP14	3	4	120000	0.0361										sp|Q9BVC6|TM109_HUMAN	TMEM109	Transmembrane protein 109 OS=Homo sapiens GN=TMEM109 PE=1 SV=1	26.19	0	0	1	1	NF	6700
	sp|Q93008|USP9X_HUMAN	USP9X	1	1	32000	0.0097										sp|Q8WUH6|TM263_HUMAN	TMEM263	Transmembrane protein 263 OS=Homo sapiens GN=TMEM263 PE=1 SV=1	11.74	2	2	2	2	270000	210000
	sp|P26640|SYVC_HUMAN	VARS	3	3	66000	0.0198										sp|P57088|TMM33_HUMAN	TMEM33	Transmembrane protein 33 OS=Homo sapiens GN=TMEM33 PE=1 SV=2	27.96	1	1	2	2	29000	26000
	sp|Q99536|VAT1_HUMAN	VAT1	3	3	110000	0.0321										sp|P42167|LAP2B_HUMAN	TMPO	Lamina-associated polypeptide 2, isoforms beta/gamma OS=Homo sapiens GN=TMPO PE=1 SV=2	50.64	3	3	0	0	89000	NF
	sp|P18206|VINC_HUMAN	VCL	12	12	630000	0.19										sp|Q9H3N1|TMX1_HUMAN	TMX1	Thioredoxin-related transmembrane protein 1 OS=Homo sapiens GN=TMX1 PE=1 SV=1	31.77	1	1	0	0	19000	NF
	sp|P55072|TERA_HUMAN	VCP	16	16	850000	0.26										sp|Q92973|TNPO1_HUMAN	TNPO1	Transportin-1 OS=Homo sapiens GN=TNPO1 PE=1 SV=2	102.29	4	5	3	3	240000	33000
	sp|P21796|VDAC1_HUMAN	VDAC1	1	1	110000	0.0339										sp|Q68CZ2|TENS3_HUMAN	TNS3	Tensin-3 OS=Homo sapiens GN=TNS3 PE=1 SV=2	155.17	2	3	0	0	58000	NF
	sp|P45880|VDAC2_HUMAN	VDAC2	3	3	140000	0.043										sp|Q9H0E2|TOLIP_HUMAN	TOLLIP	Toll-interacting protein OS=Homo sapiens GN=TOLLIP PE=1 SV=1	30.26	1	1	0	0	6700	NF
	sp|P08670|VIME_HUMAN	VIM	29	65	18000000	5.38										sp|Q15785|TOM34_HUMAN	TOMM34	Mitochondrial import receptor subunit TOM34 OS=Homo sapiens GN=TOMM34 PE=1 SV=2	34.54	2	2	0	0	24000	NF
	sp|Q9H269|VPS16_HUMAN	VPS16	1	1	27000	0.00807										sp|P11387|TOP1_HUMAN	TOP1	DNA topoisomerase 1 OS=Homo sapiens GN=TOP1 PE=1 SV=2	90.67	1	1	0	0	12000	NF
	sp|O75436|VP26A_HUMAN	VPS26A	1	1	24000	0.00736										sp|P11388|TOP2A_HUMAN	TOP2A	DNA topoisomerase 2-alpha OS=Homo sapiens GN=TOP2A PE=1 SV=3	174.28	3	3	0	0	69000	NF
	sp|Q9UBQ0|VPS29_HUMAN	VPS29	1	1	21000	0.00639										sp|Q02880|TOP2B_HUMAN	TOP2B	DNA topoisomerase 2-beta OS=Homo sapiens GN=TOP2B PE=1 SV=3	183.15	1	1	0	0	8200	NF
	sp|Q96QK1|VPS35_HUMAN	VPS35	3	4	81000	0.0244										sp|O43399|TPD54_HUMAN	TPD52L2	Tumor protein D54 OS=Homo sapiens GN=TPD52L2 PE=1 SV=2	22.22	1	1	0	0	19000	NF
	sp|P04004|VTNC_HUMAN	VTN	1	1	22000	0.00654										sp|Q12933|TRAF2_HUMAN	TRAF2	TNF receptor-associated factor 2 OS=Homo sapiens GN=TRAF2 PE=1 SV=2	55.82	1	1	0	0	36000	NF
	sp|P23381|SYWC_HUMAN	WARS	1	1	20000	0.00615										sp|Q12931|TRAP1_HUMAN	TRAP1	Heat shock protein 75 kDa, mitochondrial OS=Homo sapiens GN=TRAP1 PE=1 SV=3	80.06	0	0	1	1	NF	8400
	sp|O75717|WDHD1_HUMAN	WDHD1	1	1	11000	0.00337										tr|Q5CAQ4|Q5CAQ4_HUMAN	TRAP1	TNF receptor-associated protein 1 OS=Homo sapiens GN=TRAP1 PE=2 SV=1	57.2	0	0	1	1	NF	18000
	sp|O75083|WDR1_HUMAN	WDR1	2	2	94000	0.0282										sp|Q14258|TRI25_HUMAN	TRIM25	E3 ubiquitin/ISG15 ligase TRIM25 OS=Homo sapiens GN=TRIM25 PE=1 SV=2	70.93	5	5	2	2	290000	39000
	sp|Q9Y484|WIPI4_HUMAN	WDR45	1	1	39000	0.0116										sp|Q13263|TIF1B_HUMAN	TRIM28	Transcription intermediary factor 1-beta OS=Homo sapiens GN=TRIM28 PE=1 SV=5	88.49	8	10	5	7	390000	130000
	sp|O43379|WDR62_HUMAN	WDR62	1	1	18000	0.00536										sp|Q14669|TRIPC_HUMAN	TRIP12	E3 ubiquitin-protein ligase TRIP12 OS=Homo sapiens GN=TRIP12 PE=1 SV=1	220.3	1	1	0	0	5300	NF
	sp|Q6UXN9|WDR82_HUMAN	WDR82	1	1	3000	0.000908										sp|Q15645|PCH2_HUMAN	TRIP13	Pachytene checkpoint protein 2 homolog OS=Homo sapiens GN=TRIP13 PE=1 SV=2	48.52	5	5	3	3	240000	64000
	sp|Q96S55|WRIP1_HUMAN	WRNIP1	5	5	170000	0.0519										sp|Q8WW01|SEN15_HUMAN	TSEN15	tRNA-splicing endonuclease subunit Sen15 OS=Homo sapiens GN=TSEN15 PE=1 SV=1	18.63	1	1	0	0	3900	NF
	sp|Q5T750|XP32_HUMAN	XP32	1	1	92000	0.0278										sp|Q9BSV6|SEN34_HUMAN	TSEN34	tRNA-splicing endonuclease subunit Sen34 OS=Homo sapiens GN=TSEN34 PE=1 SV=1	33.63	1	2	0	0	9000	NF
	sp|O14980|XPO1_HUMAN	XPO1	11	12	610000	0.18										sp|Q99816|TS101_HUMAN	TSG101	Tumor susceptibility gene 101 protein OS=Homo sapiens GN=TSG101 PE=1 SV=2	43.92	3	3	1	1	140000	14000
	sp|Q9HAV4|XPO5_HUMAN	XPO5	3	3	82000	0.0247										sp|P33981|TTK_HUMAN	TTK	Dual specificity protein kinase TTK OS=Homo sapiens GN=TTK PE=1 SV=2	97.01	3	3	0	0	55000	NF
	sp|O43592|XPOT_HUMAN	XPOT	1	2	15000	0.00453										sp|Q9BQE3|TBA1C_HUMAN	TUBA1C	Tubulin alpha-1C chain OS=Homo sapiens GN=TUBA1C PE=1 SV=1	49.86	14	35	11	28	7500000	3000000
	sp|P13010|XRCC5_HUMAN	XRCC5	6	7	320000	0.0958										sp|P68366|TBA4A_HUMAN	TUBA4A	Tubulin alpha-4A chain OS=Homo sapiens GN=TUBA4A PE=1 SV=1	49.89	3	4	3	4	420000	140000
	sp|P12956|XRCC6_HUMAN	XRCC6	4	4	220000	0.0676										sp|A6NHL2|TBAL3_HUMAN	TUBAL3	Tubulin alpha chain-like 3 OS=Homo sapiens GN=TUBAL3 PE=1 SV=2	49.88	1	1	0	0	66000	NF
	sp|P67809|YBOX1_HUMAN	YBX1	1	1	95000	0.0285										sp|P07437|TBB5_HUMAN	TUBB	Tubulin beta chain OS=Homo sapiens GN=TUBB PE=1 SV=2	49.64	3	7	2	5	1100000	130000
	sp|P16989|YBOX3_HUMAN	YBX3	1	2	80000	0.0242										sp|Q13885|TBB2A_HUMAN	TUBB2A	Tubulin beta-2A chain OS=Homo sapiens GN=TUBB2A PE=1 SV=1	49.87	1	1	1	1	130000	43000
	sp|O95070|YIF1A_HUMAN	YIF1A	1	1	22000	0.00669										sp|Q9BVA1|TBB2B_HUMAN	TUBB2B	Tubulin beta-2B chain OS=Homo sapiens GN=TUBB2B PE=1 SV=1	49.92	5	14	3	7	3500000	710000
	sp|O15498|YKT6_HUMAN	YKT6	3	3	170000	0.0521										tr|G3V542|G3V542_HUMAN	TUBB3	Tubulin beta-3 chain (Fragment) OS=Homo sapiens GN=TUBB3 PE=1 SV=1	4.97	1	1	0	0	63000	NF
	sp|Q9Y5A9|YTHD2_HUMAN	YTHDF2	2	2	84000	0.0252										sp|Q13509|TBB3_HUMAN	TUBB3	Tubulin beta-3 chain OS=Homo sapiens GN=TUBB3 PE=1 SV=2	50.4	3	3	1	1	310000	70000
	sp|Q7Z739|YTHD3_HUMAN	YTHDF3	2	2	41000	0.0124										sp|P68371|TBB4B_HUMAN	TUBB4B	Tubulin beta-4B chain OS=Homo sapiens GN=TUBB4B PE=1 SV=1	49.8	16	36	12	19	12000000	2300000
	sp|P31946|1433B_HUMAN	YWHAB	2	2	49000	0.0147										tr|K7ES63|K7ES63_HUMAN	TUBB6	Tubulin beta chain (Fragment) OS=Homo sapiens GN=TUBB6 PE=1 SV=1	12.58	1	1	0	0	61000	NF
	sp|P62258|1433E_HUMAN	YWHAE	5	6	450000	0.14										sp|Q9BUF5|TBB6_HUMAN	TUBB6	Tubulin beta-6 chain OS=Homo sapiens GN=TUBB6 PE=1 SV=1	49.82	6	8	3	3	1200000	280000
	sp|P61981|1433G_HUMAN	YWHAG	2	2	92000	0.0277										sp|Q9BSJ2|GCP2_HUMAN	TUBGCP2	Gamma-tubulin complex component 2 OS=Homo sapiens GN=TUBGCP2 PE=1 SV=2	102.47	3	3	0	0	82000	NF
	sp|P27348|1433T_HUMAN	YWHAQ	1	1	130000	0.0404										sp|Q96CW5|GCP3_HUMAN	TUBGCP3	Gamma-tubulin complex component 3 OS=Homo sapiens GN=TUBGCP3 PE=1 SV=2	103.51	2	2	0	0	53000	NF
	sp|P63104|1433Z_HUMAN	YWHAZ	2	2	260000	0.0795										sp|P49411|EFTU_HUMAN	TUFM	Elongation factor Tu, mitochondrial OS=Homo sapiens GN=TUFM PE=1 SV=2	49.51	7	7	15	18	510000	1000000
	sp|Q7Z2W4|ZCCHV_HUMAN	ZC3HAV1	4	4	110000	0.0331										sp|Q12792|TWF1_HUMAN	TWF1	Twinfilin-1 OS=Homo sapiens GN=TWF1 PE=1 SV=3	40.26	1	1	0	0	55000	NF
	sp|Q96KR1|ZFR_HUMAN	ZFR	1	1	12000	0.00352										sp|P10599|THIO_HUMAN	TXN	Thioredoxin OS=Homo sapiens GN=TXN PE=1 SV=3	11.73	3	3	4	4	450000	330000
	sp|O15231|ZN185_HUMAN	ZNF185	7	7	290000	0.0867										sp|Q8NBS9|TXND5_HUMAN	TXNDC5	Thioredoxin domain-containing protein 5 OS=Homo sapiens GN=TXNDC5 PE=1 SV=2	47.6	1	1	0	0	50000	NF
	sp|O75312|ZPR1_HUMAN	ZPR1	1	1	3500	0.00106										sp|P04818|TYSY_HUMAN	TYMS	Thymidylate synthase OS=Homo sapiens GN=TYMS PE=1 SV=3	35.69	2	3	1	1	98000	4500
	sp|O43264|ZW10_HUMAN	ZW10	2	2	61000	0.0184										sp|P22314|UBA1_HUMAN	UBA1	Ubiquitin-like modifier-activating enzyme 1 OS=Homo sapiens GN=UBA1 PE=1 SV=3	117.77	8	8	3	3	250000	56000
	sp|Q15942|ZYX_HUMAN	ZYX	1	1	34000	0.0101										sp|Q9GZZ9|UBA5_HUMAN	UBA5	Ubiquitin-like modifier-activating enzyme 5 OS=Homo sapiens GN=UBA5 PE=1 SV=1	44.83	3	3	0	0	77000	NF
	sp|Q6ZSR9|YJ005_HUMAN		1	1	13000	0.0038										sp|P62987|RL40_HUMAN	UBA52	Ubiquitin-60S ribosomal protein L40 OS=Homo sapiens GN=UBA52 PE=1 SV=2	14.72	4	4	0	0	1100000	NF
	sp|P0DOX7|IGK_HUMAN		1	1	54000	0.0161										sp|Q5T6F2|UBAP2_HUMAN	UBAP2	Ubiquitin-associated protein 2 OS=Homo sapiens GN=UBAP2 PE=1 SV=1	117.04	1	1	0	0	26000	NF
	sp|P0DOX2|IGA2_HUMAN		1	1	86000	0.0259										sp|Q14157|UBP2L_HUMAN	UBAP2L	Ubiquitin-associated protein 2-like OS=Homo sapiens GN=UBAP2L PE=1 SV=2	114.47	4	4	0	0	86000	NF
	IGKC_MOUSE		1	1	34000	0.0103										sp|P62837|UB2D2_HUMAN	UBE2D2	Ubiquitin-conjugating enzyme E2 D2 OS=Homo sapiens GN=UBE2D2 PE=1 SV=1	16.72	1	1	0	0	63000	NF
	tr|B4DJX1|B4DJX1_HUMAN		1	1	440000	0.13										sp|P51965|UB2E1_HUMAN	UBE2E1	Ubiquitin-conjugating enzyme E2 E1 OS=Homo sapiens GN=UBE2E1 PE=1 SV=1	21.39	1	1	0	0	39000	NF
	KV2A7_MOUSE		1	1	26000	0.0077										sp|P61081|UBC12_HUMAN	UBE2M	NEDD8-conjugating enzyme Ubc12 OS=Homo sapiens GN=UBE2M PE=1 SV=1	20.89	1	1	0	0	110000	NF
	tr|A8K6Q8|A8K6Q8_HUMAN		1	1	44000	0.0131										sp|Q5JXB2|UE2NL_HUMAN	UBE2NL	Putative ubiquitin-conjugating enzyme E2 N-like OS=Homo sapiens GN=UBE2NL PE=1 SV=1	17.37	2	2	1	1	200000	120000
																sp|Q16763|UBE2S_HUMAN	UBE2S	Ubiquitin-conjugating enzyme E2 S OS=Homo sapiens GN=UBE2S PE=1 SV=2	23.83	1	1	0	0	37000	NF
																sp|Q13404|UB2V1_HUMAN	UBE2V1	Ubiquitin-conjugating enzyme E2 variant 1 OS=Homo sapiens GN=UBE2V1 PE=1 SV=2	16.48	1	1	0	0	77000	NF
																sp|Q9H832|UBE2Z_HUMAN	UBE2Z	Ubiquitin-conjugating enzyme E2 Z OS=Homo sapiens GN=UBE2Z PE=1 SV=2	38.19	3	5	0	0	190000	NF
																sp|Q9BZL1|UBL5_HUMAN	UBL5	Ubiquitin-like protein 5 OS=Homo sapiens GN=UBL5 PE=1 SV=1	8.54	0	0	1	1	NF	15000
																sp|O94888|UBXN7_HUMAN	UBXN7	UBX domain-containing protein 7 OS=Homo sapiens GN=UBXN7 PE=1 SV=2	54.83	1	1	0	0	2700	NF
																sp|Q9Y5K5|UCHL5_HUMAN	UCHL5	Ubiquitin carboxyl-terminal hydrolase isozyme L5 OS=Homo sapiens GN=UCHL5 PE=1 SV=3	37.58	1	1	0	0	17000	NF
																sp|Q9HA47|UCK1_HUMAN	UCK1	Uridine-cytidine kinase 1 OS=Homo sapiens GN=UCK1 PE=1 SV=1	31.41	1	1	1	1	55000	36000
																sp|Q9BZX2|UCK2_HUMAN	UCK2	Uridine-cytidine kinase 2 OS=Homo sapiens GN=UCK2 PE=1 SV=1	29.28	2	3	2	2	260000	65000
																sp|Q16851|UGPA_HUMAN	UGP2	UTP--glucose-1-phosphate uridylyltransferase OS=Homo sapiens GN=UGP2 PE=1 SV=5	56.9	2	2	2	2	68000	37000
																sp|P11172|UMPS_HUMAN	UMPS	Uridine 5'-monophosphate synthase OS=Homo sapiens GN=UMPS PE=1 SV=1	52.19	1	1	0	0	42000	NF
																sp|Q70J99|UN13D_HUMAN	UNC13D	Protein unc-13 homolog D OS=Homo sapiens GN=UNC13D PE=1 SV=1	123.2	4	4	2	2	110000	15000
																sp|Q9H3U1|UN45A_HUMAN	UNC45A	Protein unc-45 homolog A OS=Homo sapiens GN=UNC45A PE=1 SV=1	103.01	3	3	0	0	40000	NF
																sp|Q92900|RENT1_HUMAN	UPF1	Regulator of nonsense transcripts 1 OS=Homo sapiens GN=UPF1 PE=1 SV=2	124.27	13	13	0	0	720000	NF
																sp|O60763|USO1_HUMAN	USO1	General vesicular transport factor p115 OS=Homo sapiens GN=USO1 PE=1 SV=2	107.83	6	8	7	7	330000	130000
																sp|Q14694|UBP10_HUMAN	USP10	Ubiquitin carboxyl-terminal hydrolase 10 OS=Homo sapiens GN=USP10 PE=1 SV=2	87.08	2	2	0	0	58000	NF
																sp|P54578|UBP14_HUMAN	USP14	Ubiquitin carboxyl-terminal hydrolase 14 OS=Homo sapiens GN=USP14 PE=1 SV=3	56.03	3	4	1	1	120000	13000
																sp|Q93008|USP9X_HUMAN	USP9X	Probable ubiquitin carboxyl-terminal hydrolase FAF-X OS=Homo sapiens GN=USP9X PE=1 SV=3	292.09	1	1	0	0	32000	NF
																sp|P26640|SYVC_HUMAN	VARS	Valine--tRNA ligase OS=Homo sapiens GN=VARS PE=1 SV=4	140.39	3	3	0	0	66000	NF
																sp|Q99536|VAT1_HUMAN	VAT1	Synaptic vesicle membrane protein VAT-1 homolog OS=Homo sapiens GN=VAT1 PE=1 SV=2	41.89	3	3	1	1	110000	7500
																sp|P18206|VINC_HUMAN	VCL	Vinculin OS=Homo sapiens GN=VCL PE=1 SV=4	123.72	12	12	10	11	630000	280000
																sp|P55072|TERA_HUMAN	VCP	Transitional endoplasmic reticulum ATPase OS=Homo sapiens GN=VCP PE=1 SV=4	89.27	16	16	2	3	850000	21000
																sp|P21796|VDAC1_HUMAN	VDAC1	Voltage-dependent anion-selective channel protein 1 OS=Homo sapiens GN=VDAC1 PE=1 SV=2	30.75	1	1	1	1	110000	25000
																sp|P45880|VDAC2_HUMAN	VDAC2	Voltage-dependent anion-selective channel protein 2 OS=Homo sapiens GN=VDAC2 PE=1 SV=2	31.55	3	3	0	0	140000	NF
																sp|P08670|VIME_HUMAN	VIM	Vimentin OS=Homo sapiens GN=VIM PE=1 SV=4	53.62	29	65	20	35	18000000	4600000
																sp|Q9H269|VPS16_HUMAN	VPS16	Vacuolar protein sorting-associated protein 16 homolog OS=Homo sapiens GN=VPS16 PE=1 SV=2	94.63	1	1	0	0	27000	NF
																sp|O75436|VP26A_HUMAN	VPS26A	Vacuolar protein sorting-associated protein 26A OS=Homo sapiens GN=VPS26A PE=1 SV=2	38.15	1	1	1	1	24000	7700
																sp|Q9UBQ0|VPS29_HUMAN	VPS29	Vacuolar protein sorting-associated protein 29 OS=Homo sapiens GN=VPS29 PE=1 SV=1	20.49	1	1	0	0	21000	NF
																sp|Q96QK1|VPS35_HUMAN	VPS35	Vacuolar protein sorting-associated protein 35 OS=Homo sapiens GN=VPS35 PE=1 SV=2	91.65	3	4	0	0	81000	NF
																sp|P04004|VTNC_HUMAN	VTN	Vitronectin OS=Homo sapiens GN=VTN PE=1 SV=1	54.27	1	1	0	0	22000	NF
																sp|P23381|SYWC_HUMAN	WARS	Tryptophan--tRNA ligase, cytoplasmic OS=Homo sapiens GN=WARS PE=1 SV=2	53.13	1	1	1	1	20000	9600
																sp|O75717|WDHD1_HUMAN	WDHD1	WD repeat and HMG-box DNA-binding protein 1 OS=Homo sapiens GN=WDHD1 PE=1 SV=1	125.89	1	1	0	0	11000	NF
																sp|O75083|WDR1_HUMAN	WDR1	WD repeat-containing protein 1 OS=Homo sapiens GN=WDR1 PE=1 SV=4	66.15	2	2	2	2	94000	27000
																sp|Q9Y484|WIPI4_HUMAN	WDR45	WD repeat domain phosphoinositide-interacting protein 4 OS=Homo sapiens GN=WDR45 PE=1 SV=1	39.84	1	1	0	0	39000	NF
																sp|O43379|WDR62_HUMAN	WDR62	WD repeat-containing protein 62 OS=Homo sapiens GN=WDR62 PE=1 SV=4	165.85	1	1	0	0	18000	NF
																sp|Q6UXN9|WDR82_HUMAN	WDR82	WD repeat-containing protein 82 OS=Homo sapiens GN=WDR82 PE=1 SV=1	35.06	1	1	0	0	3000	NF
																sp|Q96S55|WRIP1_HUMAN	WRNIP1	ATPase WRNIP1 OS=Homo sapiens GN=WRNIP1 PE=1 SV=2	72.09	5	5	0	0	170000	NF
																sp|Q5T750|XP32_HUMAN	XP32	Skin-specific protein 32 OS=Homo sapiens GN=XP32 PE=1 SV=1	26.22	1	1	0	0	92000	NF
																sp|O14980|XPO1_HUMAN	XPO1	Exportin-1 OS=Homo sapiens GN=XPO1 PE=1 SV=1	123.31	11	12	2	2	610000	30000
																sp|Q9HAV4|XPO5_HUMAN	XPO5	Exportin-5 OS=Homo sapiens GN=XPO5 PE=1 SV=1	136.22	3	3	1	2	82000	18000
																sp|O43592|XPOT_HUMAN	XPOT	Exportin-T OS=Homo sapiens GN=XPOT PE=1 SV=2	109.89	1	2	0	0	15000	NF
																sp|P13010|XRCC5_HUMAN	XRCC5	X-ray repair cross-complementing protein 5 OS=Homo sapiens GN=XRCC5 PE=1 SV=3	82.65	6	7	3	3	320000	53000
																sp|P12956|XRCC6_HUMAN	XRCC6	X-ray repair cross-complementing protein 6 OS=Homo sapiens GN=XRCC6 PE=1 SV=2	69.8	4	4	2	2	220000	32000
																sp|P67809|YBOX1_HUMAN	YBX1	Nuclease-sensitive element-binding protein 1 OS=Homo sapiens GN=YBX1 PE=1 SV=3	35.9	1	1	1	1	95000	65000
																sp|P16989|YBOX3_HUMAN	YBX3	Y-box-binding protein 3 OS=Homo sapiens GN=YBX3 PE=1 SV=4	40.07	1	2	1	1	80000	19000
																sp|O95070|YIF1A_HUMAN	YIF1A	Protein YIF1A OS=Homo sapiens GN=YIF1A PE=1 SV=2	31.99	1	1	0	0	22000	NF
																sp|O15498|YKT6_HUMAN	YKT6	Synaptobrevin homolog YKT6 OS=Homo sapiens GN=YKT6 PE=1 SV=1	22.4	3	3	2	2	170000	61000
																sp|Q9Y5A9|YTHD2_HUMAN	YTHDF2	YTH domain-containing family protein 2 OS=Homo sapiens GN=YTHDF2 PE=1 SV=2	62.3	2	2	0	0	84000	NF
																sp|Q7Z739|YTHD3_HUMAN	YTHDF3	YTH domain-containing family protein 3 OS=Homo sapiens GN=YTHDF3 PE=1 SV=1	63.82	2	2	0	0	41000	NF
																sp|P31946|1433B_HUMAN	YWHAB	14-3-3 protein beta/alpha OS=Homo sapiens GN=YWHAB PE=1 SV=3	28.06	2	2	0	0	49000	NF
																sp|P62258|1433E_HUMAN	YWHAE	14-3-3 protein epsilon OS=Homo sapiens GN=YWHAE PE=1 SV=1	29.16	5	6	2	3	450000	60000
																sp|P61981|1433G_HUMAN	YWHAG	14-3-3 protein gamma OS=Homo sapiens GN=YWHAG PE=1 SV=2	28.28	2	2	1	1	92000	8400
																sp|P27348|1433T_HUMAN	YWHAQ	14-3-3 protein theta OS=Homo sapiens GN=YWHAQ PE=1 SV=1	27.75	1	1	1	1	130000	39000
																sp|P63104|1433Z_HUMAN	YWHAZ	14-3-3 protein zeta/delta OS=Homo sapiens GN=YWHAZ PE=1 SV=1	27.73	2	2	3	3	260000	140000
																sp|Q7Z2W4|ZCCHV_HUMAN	ZC3HAV1	Zinc finger CCCH-type antiviral protein 1 OS=Homo sapiens GN=ZC3HAV1 PE=1 SV=3	101.37	4	4	0	0	110000	NF
																sp|Q96H79|ZCCHL_HUMAN	ZC3HAV1L	Zinc finger CCCH-type antiviral protein 1-like OS=Homo sapiens GN=ZC3HAV1L PE=1 SV=2	32.94	0	0	1	1	NF	9500
																sp|Q96KR1|ZFR_HUMAN	ZFR	Zinc finger RNA-binding protein OS=Homo sapiens GN=ZFR PE=1 SV=2	116.94	1	1	0	0	12000	NF
																sp|Q14202|ZMYM3_HUMAN	ZMYM3	Zinc finger MYM-type protein 3 OS=Homo sapiens GN=ZMYM3 PE=1 SV=2	152.28	0	0	1	2	NF	62000
																sp|O15231|ZN185_HUMAN	ZNF185	Zinc finger protein 185 OS=Homo sapiens GN=ZNF185 PE=1 SV=3	73.48	7	7	3	3	290000	41000
																sp|O75312|ZPR1_HUMAN	ZPR1	Zinc finger protein ZPR1 OS=Homo sapiens GN=ZPR1 PE=1 SV=1	50.89	1	1	0	0	3500	NF
																sp|O43264|ZW10_HUMAN	ZW10	Centromere/kinetochore protein zw10 homolog OS=Homo sapiens GN=ZW10 PE=1 SV=3	88.77	2	2	0	0	61000	NF
																sp|Q15942|ZYX_HUMAN	ZYX	Zyxin OS=Homo sapiens GN=ZYX PE=1 SV=1	61.24	1	1	0	0	34000	NF
																sp|Q6ZSR9|YJ005_HUMAN		Uncharacterized protein FLJ45252 OS=Homo sapiens PE=2 SV=2	37.95	1	1	0	0	13000	NF
																KV2A7_MOUSE		Ig kappa chain V-II region 26-10 OS=Mus musculus PE=1 SV=1	12.27	1	1	0	0	26000	NF
																tr|A8K6Q8|A8K6Q8_HUMAN		cDNA FLJ75881, highly similar to Homo sapiens transferrin receptor (p90, CD71) (TFRC), mRNA OS=Homo sapiens PE=2 SV=1	84.82	1	1	0	0	44000	NF
																tr|B4DJX1|B4DJX1_HUMAN		Acetyltransferase component of pyruvate dehydrogenase complex OS=Homo sapiens PE=2 SV=1	62.66	1	1	0	0	440000	NF
																sp|P0DOX7|IGK_HUMAN		Immunoglobulin kappa light chain OS=Homo sapiens PE=1 SV=1	23.36	1	1	1	1	54000	43000
																IGKC_MOUSE		Ig kappa chain C region OS=Mus musculus PE=1 SV=1	11.77	1	1	1	1	34000	39000
																sp|P0DOX2|IGA2_HUMAN		Immunoglobulin alpha-2 heavy chain OS=Homo sapiens PE=1 SV=1	48.9	1	1	2	2	86000	94000
																GFP_Aequorea		victoria (Jellyfish)	26.87	2	2	3	4	110000	210000
																tr|B4DKV4|B4DKV4_HUMAN		cDNA FLJ60647, highly similar to Keratin, type II cytoskeletal 6B OS=Homo sapiens PE=2 SV=1	55.7	0	0	1	4	NF	71000
																tr|Q9UL78|Q9UL78_HUMAN		Myosin-reactive immunoglobulin light chain variable region (Fragment) OS=Homo sapiens PE=2 SV=1	11.64	0	0	1	1	NF	7900
																tr|B2R8C8|B2R8C8_HUMAN		Ubiquitin-like protein ATG12 OS=Homo sapiens PE=2 SV=1	15.09	0	0	1	1	NF	52000
																tr|B4DY10|B4DY10_HUMAN		cDNA FLJ59225, highly similar to Potassium voltage-gated channel subfamily V member 2 OS=Homo sapiens PE=2 SV=1	35.31	0	0	1	1	NF	80000
